# Supplementary material for: Cytogenetic and genomic organization analyses of chloroplast DNA invasions in the nuclear genome of Asparagus officinalis L. provides signatures of evolutionary complexity and informativity in sex chromosome evolution
Source: BMC Plant Biol. 2019 Aug 16;19:361. doi: 10.1186/s12870-019-1975-8 (PMC6698032; doi:10.1186/s12870-019-1975-8)
Supplement: Supplementary file 2 — Table S2. The primers used for amplification of chloroplast DNA fragments of A. officinalis. (XLSX 278 kb) [file 12870_2019_1975_MOESM2_ESM.xlsx]

## Sheet: Sheet1
TABLE S2. The detailed information of NUPTs in the nuclear genome of garden asparagus
NUPT clusters (merging contiguous NUPT sequences)	NUPT sequence (progressvie number)	chromosome	identity	length	mismatch	gapopen	Sart position on cp	End position on cp	start position on chromosome	End position on chromosome	evalue	bitscore
	Query_1	chromosome1	92.91	127	9	0	109110	109236	48009	48135	2e-42	185
	Query_1	chromosome1	90.17	173	15	2	77113	77283	456195	456367	5e-54	224
	Query_1	chromosome1	84.62	65	10	0	70815	70879	786549	786613	3e-06	65.8
1	Query_1	chromosome1	87.85	308	9	27	111140	111443	977281	977588	7e-92	350
1	Query_1	chromosome1	91.3	46	2	2	110986	111029	977744	977789	4e-05	62.1
1	Query_1	chromosome1	87.12	2431	55	185	108266	110723	978167	980597	0	2200
	Query_1	chromosome1	85.45	110	13	3	19122	19228	1095439	1095548	4e-20	111
2	Query_1	chromosome1	88.33	58	4	3	15080	15138	1444573	1444630	2e-07	69.4
2	Query_1	chromosome1	86.44	58	7	1	15080	15138	1445384	1445441	1e-05	63.9
2	Query_1	chromosome1	88.33	58	4	3	15080	15138	1447669	1447726	2e-07	69.4
2	Query_1	chromosome1	86.44	58	7	1	15080	15138	1448480	1448537	1e-05	63.9
2	Query_1	chromosome1	86.39	145	16	3	14912	15056	1449882	1450026	5e-34	158
	Query_1	chromosome1	87.5	54	3	4	113289	113342	1665534	1665587	4e-05	62.1
	Query_1	chromosome1	98.39	137	1	0	104769	104845	1691176	1691312	1e-19	110
	Query_1	chromosome1	98.85	87	1	0	84981	85067	1732161	1732247	2e-33	156
	Query_1	chromosome1	96.21	132	5	0	75172	75303	1803349	1803480	8e-52	217
	Query_1	chromosome1	84.62	64	7	3	113280	113342	1887941	1888004	4e-05	62.1
3	Query_1	chromosome1	94.55	110	6	0	68682	68791	2386408	2386517	6e-38	171
3	Query_1	chromosome1	90.7	379	28	3	68782	69168	2387029	2387407	1e-139	508
	Query_1	chromosome1	96.28	188	7	0	83577	83764	5868733	5868920	1e-79	309
	Query_1	chromosome1	87.68	400	36	8	7949	8346	6029575	6029974	3e-125	460
4	Query_1	chromosome1	78.53	161	27	6	35727	35883	6239340	6239500	8e-17	100
4	Query_1	chromosome1	84.81	75	8	3	35220	35298	6239584	6239658	1e-09	76.8
	Query_1	chromosome1	95.12	286	13	1	106355	106641	6333224	6333509	2e-122	451
	Query_1	chromosome1	79.79	91	11	8	50187	50275	6468320	6468410	4e-05	62.1
	Query_1	chromosome1	98.57	198	1	0	44363	44491	6540057	6540254	5e-24	124
	Query_1	chromosome1	88.14	117	13	1	126422	126539	6616298	6616414	2e-28	139
	Query_1	chromosome1	92.9	181	11	2	121307	121489	6944503	6944683	3e-66	265
	Query_1	chromosome1	76.3	169	31	8	64990	65156	6949863	6950031	8e-12	84.2
	Query_1	chromosome1	81.4	208	31	8	61327	61539	7129646	7129853	8e-37	167
	Query_1	chromosome1	83.56	73	10	2	60276	60346	7315620	7315692	8e-07	67.6
	Query_1	chromosome1	85.92	71	10	0	49290	49360	7852599	7852669	1e-09	76.8
5	Query_1	chromosome1	74.75	206	25	26	50087	50276	8237008	8237213	8e-07	67.6
5	Query_1	chromosome1	75	180	25	22	50095	50275	8237330	8237509	8e-07	67.6
	Query_1	chromosome1	98	49	0	1	39906	39955	8743311	8743359	2e-12	86.1
	Query_1	chromosome1	97.01	134	4	0	256	389	8787123	8787256	1e-54	226
	Query_1	chromosome1	96.83	126	4	0	15131	15256	8936440	8936565	4e-50	211
	Query_1	chromosome1	76.98	170	16	15	50101	50231	9071775	9071944	3e-06	65.8
	Query_1	chromosome1	91.43	244	17	4	8953	9194	10553450	10553693	7e-87	333
6	Query_1	chromosome1	100	94	0	0	107957	108050	10621773	10621866	5e-39	174
6	Query_1	chromosome1	99.23	130	1	0	79507	79636	10621867	10621996	2e-57	235
6	Query_1	chromosome1	97.31	445	8	2	79107	79549	10621997	10622441	0	754
	Query_1	chromosome1	76.06	135	20	14	49991	50125	10923141	10923275	4e-05	62.1
	Query_1	chromosome1	93.24	74	5	0	105755	105828	11022661	11022734	1e-19	110
	Query_1	chromosome1	85.06	83	9	2	48813	48899	11248786	11248868	2e-12	86.1
	Query_1	chromosome1	82.05	151	20	8	88119	88271	11330486	11330636	1e-24	126
	Query_1	chromosome1	97.1	68	1	1	7462	7530	11356032	11356099	3e-21	115
7	Query_1	chromosome1	92.93	99	7	0	29158	29256	11587480	11587578	4e-30	145
7	Query_1	chromosome1	92.97	193	8	1	29254	29362	11589973	11590165	2e-42	185
7	Query_1	chromosome1	95.24	167	7	1	92624	92791	11590513	11590679	3e-66	265
8	Query_1	chromosome1	90.2	49	3	2	109416	109466	11658126	11658174	3e-06	65.8
8	Query_1	chromosome1	91.95	233	14	2	109416	109649	11658426	11658658	1e-84	326
	Query_1	chromosome1	93.65	63	4	0	107195	107257	11739807	11739869	4e-15	95.3
	Query_1	chromosome1	82.76	112	16	3	1246	1361	12025520	12025631	8e-17	100
	Query_1	chromosome1	85.71	69	6	4	113276	113342	12078279	12078347	6e-08	71.3
	Query_1	chromosome1	94.74	76	4	0	63980	64055	12101586	12101661	2e-22	119
	Query_1	chromosome1	92.37	129	8	2	102396	102526	12280295	12280423	2e-42	185
	Query_1	chromosome1	100	165	0	0	35754	35863	12835167	12835331	6e-18	104
	Query_1	chromosome1	95.38	132	3	0	20720	20790	13038983	13039114	6e-18	104
	Query_1	chromosome1	83.55	146	14	4	66176	66322	14576297	14576442	3e-26	132
	Query_1	chromosome1	98.37	348	1	1	97872	97994	15247691	15248038	3e-51	215
	Query_1	chromosome1	88.3	91	7	3	67600	67692	15284674	15284764	1e-19	110
	Query_1	chromosome1	85.07	67	10	0	9658	9724	15431277	15431343	2e-07	69.4
9	Query_1	chromosome1	91.19	291	22	2	102096	102390	15627909	15628199	3e-106	398
9	Query_1	chromosome1	92.91	249	13	3	86941	87194	15628226	15628474	3e-96	364
	Query_1	chromosome1	77.69	110	13	13	50095	50212	16430074	16430183	4e-05	62.1
	Query_1	chromosome1	93.64	109	6	1	6393	6502	16873055	16873163	1e-35	163
	Query_1	chromosome1	100	35	0	0	71292	71326	17092246	17092280	3e-06	65.8
	Query_1	chromosome1	99.45	183	1	0	1988	2170	17428211	17428393	7e-87	333
	Query_1	chromosome1	87.27	54	5	2	113289	113342	18712291	18712344	4e-05	62.1
	Query_1	chromosome1	75.37	447	83	18	39291	39752	18779692	18780138	1e-45	196
	Query_1	chromosome1	86.89	715	63	25	49996	50711	18843514	18844228	0	789
10	Query_1	chromosome1	75.39	187	22	24	50095	50264	19030471	19030657	2e-07	69.4
10	Query_1	chromosome1	74.86	200	25	19	50095	50276	19034443	19034642	1e-05	63.9
	Query_1	chromosome1	90.37	186	16	2	53775	53960	19372981	19373166	4e-60	244
	Query_1	chromosome1	92.98	169	2	2	43049	43211	19436166	19436334	5e-59	241
	Query_1	chromosome1	87.5	64	6	2	539	600	19446371	19446434	2e-08	73.1
	Query_1	chromosome1	74.26	229	49	9	89310	89542	19834055	19834283	2e-13	89.8
	Query_1	chromosome1	98.38	316	4	0	65575	65655	20057263	20057578	2e-117	435
	Query_1	chromosome1	78.48	311	51	12	11527	11855	20069783	20070093	3e-46	198
11	Query_1	chromosome1	77.79	978	24	136	108892	109690	20361314	20362291	3e-115	427
11	Query_1	chromosome1	81.1	162	1	22	109928	110063	20362694	20362855	6e-18	104
	Query_1	chromosome1	80.77	234	37	3	90257	90482	20435920	20436153	1e-39	176
	Query_1	chromosome1	94.87	39	2	0	54467	54505	20466859	20466897	4e-05	62.1
	Query_1	chromosome1	100	53	0	0	82352	82404	20732965	20733017	3e-16	99
	Query_1	chromosome1	100	55	0	0	107792	107846	21069758	21069812	2e-17	102
	Query_1	chromosome1	84.06	69	11	0	9660	9728	21094114	21094182	8e-07	67.6
	Query_1	chromosome1	93.55	381	2	1	13039	13221	21230288	21230668	5e-14	91.6
	Query_1	chromosome1	97.37	38	1	0	70968	71005	21294235	21294272	3e-06	65.8
	Query_1	chromosome1	78.9	105	12	10	50170	50271	21395072	21395176	1e-05	63.9
12	Query_1	chromosome1	78.57	105	15	5	84409	84518	21693738	21693842	3e-06	65.8
12	Query_1	chromosome1	87.5	92	8	4	78214	78309	21696796	21696887	5e-19	108
13	Query_1	chromosome1	88.33	57	4	1	70496	70555	22088962	22089018	2e-07	69.4
13	Query_1	chromosome1	93.67	79	5	0	91137	91215	22089019	22089097	2e-22	119
13	Query_1	chromosome1	90.16	172	5	1	73117	73230	22089185	22089356	4e-10	78.7
13	Query_1	chromosome1	95.97	343	6	0	91938	92086	22089355	22089697	1e-59	243
	Query_1	chromosome1	96.43	112	4	0	46242	46353	23164315	23164426	2e-42	185
	Query_1	chromosome1	86.58	379	31	12	78052	78412	23354689	23355067	2e-107	401
	Query_1	chromosome1	95.12	41	2	0	33218	33258	23806550	23806590	3e-06	65.8
	Query_1	chromosome1	91.06	245	21	1	22317	22562	25249269	25249513	3e-86	331
	Query_1	chromosome1	92.31	190	10	3	119961	120155	25712709	25712898	2e-68	272
	Query_1	chromosome1	76.13	145	17	19	50087	50231	26663319	26663463	1e-05	63.9
	Query_1	chromosome1	98.5	266	4	0	113926	114191	27027626	27027891	5e-128	470
14	Query_1	chromosome1	95.61	775	15	1	116795	117509	27160873	27161647	0	654
14	Query_1	chromosome1	91.67	96	8	0	116691	116786	27162751	27162846	8e-27	134
	Query_1	chromosome1	85.71	282	34	4	113513	113797	27350514	27350795	1e-75	296
	Query_1	chromosome1	76.16	143	17	19	50095	50234	27551850	27551992	4e-05	62.1
15	Query_1	chromosome1	91.67	48	4	0	12732	12779	27615637	27615684	8e-07	67.6
15	Query_1	chromosome1	92.65	68	5	0	12831	12898	27615695	27615762	3e-16	99
	Query_1	chromosome1	91.64	412	23	1	94210	94508	27923192	27923603	9e-111	412
	Query_1	chromosome1	75.25	192	19	30	50095	50275	28079478	28079669	8e-07	67.6
	Query_1	chromosome1	95.47	243	11	0	47926	48168	28138941	28139183	2e-103	388
16	Query_1	chromosome1	98.04	132	1	0	1926	2008	28703851	28703982	2e-13	89.8
16	Query_1	chromosome1	97.96	97	1	1	77805	77902	28703983	28704079	2e-37	169
16	Query_1	chromosome1	97.26	72	1	1	15817	15889	28704162	28704233	2e-23	122
16	Query_1	chromosome1	99.46	236	1	0	10913	11096	28704234	28704469	2e-87	335
16	Query_1	chromosome1	97.83	45	0	1	79427	79472	28704470	28704514	4e-10	78.7
16	Query_1	chromosome1	100	54	0	0	37595	37648	28704925	28704978	8e-17	100
	Query_1	chromosome1	96.72	61	2	0	39234	39294	29332262	29332322	2e-17	102
17	Query_1	chromosome1	85.71	67	7	3	77946	78015	29665815	29665881	6e-08	71.3
17	Query_1	chromosome1	82.11	93	11	3	4971	5061	29665968	29666060	1e-09	76.8
18	Query_1	chromosome1	93.18	86	3	3	63274	63360	29775753	29775838	1e-24	126
18	Query_1	chromosome1	96.36	253	3	1	48086	48232	29775837	29776089	1e-40	180
18	Query_1	chromosome1	98.26	185	2	0	119141	119255	29776090	29776274	2e-47	202
	Query_1	chromosome1	94.92	118	6	0	61897	62014	30253232	30253349	2e-42	185
	Query_1	chromosome1	83.33	74	5	8	50161	50234	30489213	30489286	3e-06	65.8
	Query_1	chromosome1	95.24	123	2	0	73876	73957	31915727	31915849	8e-07	67.6
	Query_1	chromosome1	85.25	61	9	0	101360	101420	33831075	33831135	1e-05	63.9
	Query_1	chromosome1	92.16	51	4	0	7551	7601	35465744	35465794	2e-08	73.1
	Query_1	chromosome1	96.15	233	3	1	103080	103183	36507041	36507273	2e-37	169
19	Query_1	chromosome1	92.48	226	17	0	24107	24332	36741100	36741325	4e-84	324
19	Query_1	chromosome1	91.33	146	9	1	1260	1409	36741590	36741735	2e-47	202
	Query_1	chromosome1	100	162	0	0	1933	2094	36811266	36811427	7e-77	300
20	Query_1	chromosome1	87.93	57	2	5	113289	113342	36854638	36854694	1e-05	63.9
20	Query_1	chromosome1	100	118	0	0	21354	21471	36858511	36858628	2e-52	219
	Query_1	chromosome1	90.48	347	12	2	18876	19082	37257517	37257863	1e-44	193
21	Query_1	chromosome1	98.04	51	1	0	88876	88926	37315711	37315761	2e-13	89.8
21	Query_1	chromosome1	98.15	54	1	0	124793	124846	37315818	37315871	4e-15	95.3
21	Query_1	chromosome1	96.88	64	1	1	105355	105417	37316012	37316075	2e-18	106
	Query_1	chromosome1	81.11	90	16	1	157	245	37932650	37932739	6e-08	71.3
	Query_1	chromosome1	91.49	47	4	0	29561	29607	39192107	39192153	3e-06	65.8
	Query_1	chromosome1	83.67	194	30	2	20110	20305	39432920	39433113	8e-42	183
	Query_1	chromosome1	97.65	85	1	1	93046	93129	39945369	39945453	4e-30	145
	Query_1	chromosome1	88.57	70	6	1	48030	48097	41239648	41239717	8e-12	84.2
	Query_1	chromosome1	89.39	66	7	0	19721	19786	41403578	41403643	8e-12	84.2
	Query_1	chromosome1	86.44	59	5	3	113287	113342	41580965	41581023	4e-05	62.1
	Query_1	chromosome1	85.48	152	8	1	88841	88936	41614918	41615069	1e-05	63.9
	Query_1	chromosome1	75.13	197	27	20	50095	50275	43409281	43409477	6e-08	71.3
	Query_1	chromosome1	76.87	137	17	17	50095	50234	45048477	45048613	8e-07	67.6
22	Query_1	chromosome1	98.57	70	1	0	122328	122397	45539849	45539918	5e-24	124
22	Query_1	chromosome1	98.95	95	1	0	33926	34020	45539924	45540018	6e-38	171
23	Query_1	chromosome1	88.3	93	3	6	124821	124907	48534526	48534618	2e-18	106
23	Query_1	chromosome1	93.98	81	2	3	124821	124902	48534722	48534802	2e-23	122
23	Query_1	chromosome1	97.22	72	1	1	10636	10706	48534881	48534952	6e-23	121
23	Query_1	chromosome1	94.44	71	3	1	100067	100138	48534971	48535041	1e-19	110
	Query_1	chromosome1	74.75	184	27	22	50087	50275	48798669	48798852	8e-07	67.6
24	Query_1	chromosome1	89.47	54	3	3	12747	12803	48996736	48996789	2e-07	69.4
24	Query_1	chromosome1	94.12	51	3	0	112696	112746	48996837	48996887	4e-10	78.7
	Query_1	chromosome1	94.12	300	12	1	26741	27046	50176849	50177148	3e-125	460
25	Query_1	chromosome1	76.28	363	69	13	91776	92135	50405721	50406083	1e-40	180
25	Query_1	chromosome1	86.92	104	11	2	92250	92356	50406092	50406195	8e-22	117
	Query_1	chromosome1	92.42	66	5	0	43766	43831	50611558	50611623	4e-15	95.3
26	Query_1	chromosome1	88.46	154	16	2	8238	8393	51885541	51885694	6e-43	187
26	Query_1	chromosome1	85.14	313	22	0	57554	57722	51885716	51886028	2e-32	152
26	Query_1	chromosome1	85.63	336	38	7	17591	17938	51886076	51886411	2e-93	355
	Query_1	chromosome1	89.17	119	12	1	72616	72735	51899217	51899335	3e-31	148
	Query_1	chromosome1	83.33	72	12	0	9657	9728	52804311	52804382	8e-07	67.6
	Query_1	chromosome1	82.14	111	19	1	90802	90913	53510474	53510584	4e-15	95.3
	Query_1	chromosome1	96.18	131	5	0	27571	27701	53980307	53980437	3e-51	215
	Query_1	chromosome1	95	450	3	3	72322	72544	54376239	54376688	2e-42	185
	Query_1	chromosome1	97.44	78	2	0	104380	104457	54438898	54438975	8e-27	134
27	Query_1	chromosome1	97.86	187	3	1	113513	113698	54519138	54519324	2e-83	322
27	Query_1	chromosome1	97.95	1014	12	3	9425	10372	54519328	54520341	0	1351
27	Query_1	chromosome1	93.48	1115	1	2	8400	9495	54520341	54521455	8e-07	67.6
27	Query_1	chromosome1	95.97	147	4	2	8261	8409	54521701	54521847	5e-59	241
27	Query_1	chromosome1	97.08	3012	26	6	5363	8328	54521848	54524859	0	2128
27	Query_1	chromosome1	97.01	664	14	1	4750	5419	54524860	54525523	0	1122
27	Query_1	chromosome1	97.22	852	12	4	3956	4817	54525526	54526377	0	1450
27	Query_1	chromosome1	99	100	1	0	3926	4025	54526378	54526477	1e-40	180
27	Query_1	chromosome1	97.51	1920	20	5	2083	3970	54526478	54528397	0	3000
27	Query_1	chromosome1	97.45	667	14	1	1469	2132	54528398	54529064	0	1134
27	Query_1	chromosome1	95.89	677	23	3	919	1598	54529225	54529901	0	1098
27	Query_1	chromosome1	97.11	277	8	0	538	814	54530180	54530456	2e-127	468
27	Query_1	chromosome1	97.96	196	4	0	412	607	54530457	54530652	4e-89	340
27	Query_1	chromosome1	98.41	377	6	0	1	377	54530802	54531178	0	664
27	Query_1	chromosome1	98.09	418	7	1	83822	84240	54531179	54531596	0	728
27	Query_1	chromosome1	97.21	928	22	4	84181	85110	54531597	54532524	0	1572
27	Query_1	chromosome1	96.45	788	28	0	85070	85857	54532525	54533312	0	1301
27	Query_1	chromosome1	92.4	420	6	2	85819	86214	54533313	54533732	3e-160	577
27	Query_1	chromosome1	98.04	2628	35	2	86150	88727	54533733	54536360	0	3363
27	Query_1	chromosome1	95.15	382	9	4	88691	89082	54536361	54536742	3e-170	610
27	Query_1	chromosome1	100	69	0	0	89020	89088	54536743	54536811	4e-25	128
27	Query_1	chromosome1	98.32	653	11	0	92795	93447	54537011	54537663	0	1146
27	Query_1	chromosome1	97.99	647	12	1	93397	94044	54537664	54538310	0	1123
27	Query_1	chromosome1	97.79	2169	23	0	93996	96094	54538311	54540479	0	1797
27	Query_1	chromosome1	98.55	69	1	0	96025	96093	54540480	54540548	2e-23	122
28	Query_1	chromosome1	98.34	2505	12	1	96090	98526	54547958	54550462	0	1371
28	Query_1	chromosome1	98.78	277	1	0	98522	98729	54551620	54551896	1e-30	147
28	Query_1	chromosome1	96.49	566	17	1	98660	99228	54551897	54552462	0	937
28	Query_1	chromosome1	96.86	2424	7	0	99219	101525	54552509	54554932	4e-99	374
28	Query_1	chromosome1	100	5832	0	0	101842	107673	54555291	54561122	0	10770
28	Query_1	chromosome1	96.65	1730	56	1	101521	103252	54562575	54564304	0	2876
28	Query_1	chromosome1	97.05	542	16	0	103183	103724	54564305	54564846	0	913
28	Query_1	chromosome1	96.41	1076	25	0	103661	104696	54564847	54565922	0	1147
	Query_1	chromosome1	93.65	61	2	2	9753	9815	55439896	55439956	1e-14	93.5
	Query_1	chromosome1	100	286	0	0	109876	110161	55558668	55558953	9e-146	529
	Query_1	chromosome1	89.23	65	7	0	107668	107732	55583564	55583628	3e-11	82.4
	Query_1	chromosome1	77.69	114	13	12	50160	50273	57025720	57025833	4e-05	62.1
29	Query_1	chromosome1	81.11	173	27	6	48600	48779	58454706	58454878	6e-28	137
29	Query_1	chromosome1	84.62	89	11	2	57527	57616	58454880	58454968	6e-13	87.9
29	Query_1	chromosome1	79.56	172	27	5	48600	48779	58455166	58455337	6e-23	121
29	Query_1	chromosome1	86.67	90	12	0	57527	57616	58455339	58455428	8e-17	100
	Query_1	chromosome1	77.27	128	12	16	50099	50216	58474965	58475092	4e-05	62.1
	Query_1	chromosome1	97.83	92	2	0	62965	63056	60578207	60578298	1e-34	159
	Query_1	chromosome1	94.5	198	7	4	84045	84242	60856972	60857169	2e-78	305
	Query_1	chromosome1	100	2220	0	0	1	2220	61129317	61131536	0	4100
30	Query_1	chromosome1	100	284	0	0	418	517	61316114	61316397	2e-27	135
30	Query_1	chromosome1	97.47	156	1	1	69290	69370	61316501	61316656	8e-27	134
30	Query_1	chromosome1	97.96	550	3	0	33980	34272	61316701	61317250	2e-63	255
30	Query_1	chromosome1	93.64	106	3	1	22369	22478	61317616	61317721	4e-35	161
30	Query_1	chromosome1	98.85	87	1	0	78583	78669	61317722	61317808	2e-33	156
30	Query_1	chromosome1	98.8	83	1	0	39578	39660	61318079	61318161	3e-31	148
	Query_1	chromosome1	95.12	41	2	0	15823	15863	61324626	61324666	3e-06	65.8
	Query_1	chromosome1	84.29	67	7	4	113276	113344	61746717	61746783	3e-06	65.8
	Query_1	chromosome1	77.3	129	11	20	50100	50231	63061763	63061891	1e-05	63.9
31	Query_1	chromosome1	98.47	713	5	2	118467	119185	64085339	64086051	0	1262
31	Query_1	chromosome1	98.86	1302	5	2	117225	118536	64086052	64087353	0	2331
	Query_1	chromosome1	82.63	187	29	3	55681	55869	64169322	64169508	3e-36	165
32	Query_1	chromosome1	84.89	136	18	1	45183	45321	65513157	65513292	6e-28	137
32	Query_1	chromosome1	88.17	93	10	1	45050	45141	65513369	65513461	1e-19	110
33	Query_1	chromosome1	90.16	363	33	3	56134	56499	66591644	66592006	4e-129	473
33	Query_1	chromosome1	89.71	1010	93	9	56134	57151	66593620	66594629	0	1291
33	Query_1	chromosome1	84.67	300	31	9	113513	113797	66597402	66597701	2e-72	285
	Query_1	chromosome1	76.67	142	15	19	50099	50236	68555692	68555833	3e-06	65.8
	Query_1	chromosome1	97.3	327	4	0	127364	127563	69601438	69601764	2e-62	252
	Query_1	chromosome1	89.68	124	11	2	88800	88925	69870542	69870665	1e-34	159
	Query_1	chromosome1	98.04	51	1	0	1517	1567	69902996	69903046	2e-13	89.8
	Query_1	chromosome1	83.82	68	11	0	9658	9725	71884482	71884549	3e-06	65.8
34	Query_1	chromosome1	97.54	122	3	0	84078	84199	72169897	72170018	1e-49	209
34	Query_1	chromosome1	97.3	37	1	0	32996	33032	72170627	72170663	1e-05	63.9
35	Query_1	chromosome1	90.78	741	50	4	123528	124284	74118572	74119312	0	996
35	Query_1	chromosome1	88.95	171	18	1	97934	98105	74119324	74119494	4e-50	211
35	Query_1	chromosome1	88.24	102	12	0	98122	98223	74119841	74119942	2e-23	122
35	Query_1	chromosome1	93.84	649	13	0	110608	111058	74119943	74120591	2e-82	318
36	Query_1	chromosome1	88.95	353	39	0	38948	39300	75140889	75141241	5e-118	436
36	Query_1	chromosome1	92.78	97	7	0	38810	38906	75141249	75141345	5e-29	141
	Query_1	chromosome1	88.46	52	4	2	113293	113342	75425992	75426043	4e-05	62.1
	Query_1	chromosome1	97.67	43	1	0	113038	113080	75979918	75979960	5e-09	75
	Query_1	chromosome1	89.47	76	8	0	41936	42011	76651457	76651532	1e-15	97.1
37	Query_1	chromosome1	90.83	120	11	0	41814	41933	76659596	76659715	4e-35	161
37	Query_1	chromosome1	88.33	595	49	5	4946	5529	76659720	76660314	0	701
37	Query_1	chromosome1	90.36	1085	38	2	70606	71280	76660320	76661404	3e-150	544
37	Query_1	chromosome1	86.42	908	86	17	71272	72179	76662904	76663811	0	979
	Query_1	chromosome1	78.33	116	12	12	50161	50270	76832447	76832562	3e-06	65.8
	Query_1	chromosome1	90.32	123	11	1	35163	35286	77347256	77347378	4e-35	161
	Query_1	chromosome1	82.67	73	7	6	113272	113342	77621587	77621659	4e-05	62.1
	Query_1	chromosome1	75.93	150	16	19	50087	50237	78655751	78655900	4e-05	62.1
38	Query_1	chromosome1	98.39	114	1	0	99062	99123	80808983	80809096	1e-19	110
38	Query_1	chromosome1	91.02	403	13	1	93969	94204	80809098	80809500	2e-83	322
38	Query_1	chromosome1	78.38	106	18	4	119958	120067	80813699	80813804	8e-07	67.6
39	Query_1	chromosome1	77.86	119	12	16	50087	50212	80911092	80911210	3e-06	65.8
39	Query_1	chromosome1	75.97	143	19	18	50095	50241	80911280	80911422	1e-05	63.9
	Query_1	chromosome1	75.95	212	17	19	50082	50234	80952676	80952887	4e-05	62.1
	Query_1	chromosome1	90	90	9	0	24607	24696	81119942	81120031	8e-22	117
	Query_1	chromosome1	89.66	58	5	1	39332	39388	81612558	81612615	2e-08	73.1
40	Query_1	chromosome1	91.37	393	32	2	121107	121499	81805645	81806037	1e-148	538
40	Query_1	chromosome1	92.31	1436	11	1	63699	64608	81806054	81807489	2e-58	239
	Query_1	chromosome1	78.57	105	12	12	50032	50138	81928302	81928406	1e-05	63.9
	Query_1	chromosome1	88.54	95	7	2	107795	107887	82534364	82534458	1e-20	113
	Query_1	chromosome1	76.92	132	14	19	50100	50234	82778676	82778807	1e-05	63.9
	Query_1	chromosome1	95.74	93	3	1	2396	2489	82953861	82953953	8e-32	150
41	Query_1	chromosome1	96.61	58	1	1	1084	1142	83286544	83286601	1e-15	97.1
41	Query_1	chromosome1	98.46	64	0	1	7935	7999	83286645	83286708	1e-20	113
42	Query_1	chromosome1	98.46	129	1	1	69099	69228	84270572	84270700	4e-55	228
42	Query_1	chromosome1	100	156	0	0	60275	60430	84270701	84270856	2e-73	289
42	Query_1	chromosome1	97.89	212	2	0	81684	81804	84270857	84271068	3e-36	165
42	Query_1	chromosome1	97.98	398	2	2	125757	125988	84271069	84271466	1e-89	342
42	Query_1	chromosome1	96.8	125	4	0	15160	15284	84271467	84271591	1e-49	209
42	Query_1	chromosome1	98.6	389	2	0	75770	75912	84271588	84271976	6e-63	254
42	Query_1	chromosome1	99.34	342	1	0	78983	79134	84271977	84272318	1e-69	276
42	Query_1	chromosome1	98.63	117	0	1	26994	27066	84272481	84272597	4e-25	128
	Query_1	chromosome1	75.51	137	24	11	50095	50239	85759334	85759470	4e-05	62.1
	Query_1	chromosome1	76.35	135	19	15	49992	50136	86765349	86765483	3e-06	65.8
43	Query_1	chromosome1	86.81	88	9	1	49067	49157	87776923	87777010	3e-16	99
43	Query_1	chromosome1	85	60	9	0	6721	6780	87777031	87777090	4e-05	62.1
	Query_1	chromosome1	86.52	224	25	2	103714	103943	89596059	89596282	3e-61	248
	Query_1	chromosome1	74.24	187	30	21	50087	50274	89875826	89876012	1e-05	63.9
	Query_1	chromosome1	97.4	77	2	0	30102	30178	90688301	90688377	3e-26	132
	Query_1	chromosome1	86.15	64	8	1	214	278	90802641	90802704	2e-07	69.4
	Query_1	chromosome1	86.75	82	10	1	1973	2055	90853219	90853300	5e-14	91.6
44	Query_1	chromosome1	98.55	69	1	0	94798	94866	91011343	91011411	2e-23	122
44	Query_1	chromosome1	99.12	113	1	0	94810	94922	91011412	91011524	6e-48	204
44	Query_1	chromosome1	97.53	81	2	0	94853	94933	91011525	91011605	2e-28	139
	Query_1	chromosome1	98.39	62	1	0	44422	44483	91051603	91051664	1e-19	110
45	Query_1	chromosome1	95	40	1	1	96310	96348	91206496	91206535	4e-05	62.1
45	Query_1	chromosome1	95	40	1	1	96310	96348	91207522	91207561	4e-05	62.1
	Query_1	chromosome1	93.02	43	3	0	15652	15694	92551862	92551904	1e-05	63.9
	Query_1	chromosome1	76.35	139	18	16	50095	50234	93289362	93289500	1e-05	63.9
	Query_1	chromosome1	98.15	107	1	1	60854	60961	93834422	93834528	6e-43	187
	Query_1	chromosome1	96.57	172	3	2	63242	63416	94160568	94160739	6e-73	287
	Query_1	chromosome1	100	71	0	0	12638	12708	95327888	95327958	3e-26	132
	Query_1	chromosome1	99.66	1448	3	0	96818	97687	96030394	96031841	0	1591
	Query_1	chromosome1	97.53	80	0	2	79523	79602	97008077	97008156	6e-28	137
	Query_1	chromosome1	74.29	201	26	26	50085	50275	97080228	97080428	1e-05	63.9
	Query_1	chromosome1	100	57	0	0	77653	77709	97522932	97522988	2e-18	106
	Query_1	chromosome1	93.18	44	3	0	49812	49855	98153721	98153764	3e-06	65.8
46	Query_1	chromosome1	83.72	85	13	1	91610	91695	98379815	98379899	1e-10	80.5
46	Query_1	chromosome1	77.62	139	23	7	91606	91743	98379941	98380079	4e-10	78.7
	Query_1	chromosome1	83.77	572	87	4	97875	98453	99206401	99206972	1e-149	542
47	Query_1	chromosome1	95	100	5	0	38641	38740	100330029	100330128	5e-34	158
47	Query_1	chromosome1	94.44	90	5	0	87074	87163	100330697	100330786	2e-28	139
	Query_1	chromosome1	76.82	136	11	23	50080	50221	100369463	100369598	1e-05	63.9
	Query_1	chromosome1	76.19	136	17	18	50095	50234	101746332	101746467	4e-05	62.1
	Query_1	chromosome1	85.05	193	11	7	52808	53021	101845435	101845627	3e-46	198
	Query_1	chromosome1	82.46	202	21	10	86448	86651	104390590	104390791	6e-38	171
	Query_1	chromosome1	94.25	87	4	1	8993	9078	105013349	105013435	3e-26	132
	Query_1	chromosome1	83.01	153	25	1	73839	73990	105263764	105263916	6e-28	137
	Query_1	chromosome1	80.65	93	16	2	115419	115509	106284478	106284570	6e-08	71.3
	Query_1	chromosome1	73.76	196	37	14	50070	50261	106696797	106696992	3e-06	65.8
	Query_1	chromosome1	97.6	125	3	0	28850	28974	107587923	107588047	3e-51	215
48	Query_1	chromosome1	89.16	201	16	4	127984	128182	108728845	108729045	3e-61	248
48	Query_1	chromosome1	88.33	292	27	6	28544	28843	108729081	108729372	6e-93	353
	Query_1	chromosome1	94.24	242	13	1	95561	95803	109021968	109022209	6e-98	370
	Query_1	chromosome1	94.37	71	2	1	5916	5984	109952732	109952802	5e-19	108
	Query_1	chromosome1	93.1	251	4	0	24104	24298	110381215	110381465	2e-12	86.1
	Query_1	chromosome1	100	309	0	0	127631	127872	110622619	110622927	1e-25	130
	Query_1	chromosome1	99.03	103	1	0	20759	20861	111521621	111521723	2e-42	185
	Query_1	chromosome1	92.77	235	17	0	91795	92029	111676802	111677036	4e-89	340
	Query_1	chromosome1	85.94	372	48	3	124	500	111722888	111723259	3e-106	398
	Query_1	chromosome1	81.72	87	7	10	50186	50274	112019883	112019969	2e-07	69.4
	Query_1	chromosome1	93.02	43	3	0	117828	117870	112450048	112450090	1e-05	63.9
	Query_1	chromosome1	76.03	361	75	12	37795	38147	112598584	112598944	4e-40	178
49	Query_1	chromosome1	98.52	274	1	1	109487	109627	112929635	112929908	6e-58	237
49	Query_1	chromosome1	100	61	0	0	109567	109627	112929918	112929978	1e-20	113
	Query_1	chromosome1	97.38	340	6	1	51985	52327	113077360	113077699	2e-161	580
	Query_1	chromosome1	94.74	95	5	0	21702	21796	113407889	113407983	3e-31	148
	Query_1	chromosome1	87.85	105	10	2	88065	88170	114255989	114256093	2e-23	122
	Query_1	chromosome1	89.29	167	17	1	44424	44591	114348625	114348791	1e-49	209
	Query_1	chromosome1	76.55	129	14	19	50097	50237	114363386	114363514	4e-05	62.1
	Query_1	chromosome1	97.67	86	0	1	79498	79581	114488468	114488553	1e-30	147
	Query_1	chromosome1	96.74	92	3	0	45642	45733	114750643	114750734	6e-33	154
	Query_1	chromosome1	85.71	76	10	1	77230	77306	115054628	115054703	1e-10	80.5
	Query_1	chromosome1	85.25	61	9	0	17215	17275	115247890	115247950	1e-05	63.9
	Query_1	chromosome1	78.68	131	22	7	17361	17494	115257078	115257208	8e-12	84.2
50	Query_1	chromosome1	86.36	153	11	6	3667	3811	115398120	115398272	1e-34	159
50	Query_1	chromosome1	92.96	70	4	1	3944	4014	115398286	115398355	2e-17	102
	Query_1	chromosome1	88.48	268	30	1	102519	102787	115625688	115625955	4e-84	324
51	Query_1	chromosome1	84.42	77	11	1	9653	9728	115781945	115782021	5e-09	75
51	Query_1	chromosome1	85.71	63	9	0	9666	9728	115782171	115782233	8e-07	67.6
	Query_1	chromosome1	98.82	169	2	0	78018	78186	116151860	116152028	2e-77	302
	Query_1	chromosome1	79.21	92	12	7	50177	50277	116625373	116625464	4e-05	62.1
52	Query_1	chromosome1	84.62	65	10	0	76115	76179	116707522	116707586	3e-06	65.8
52	Query_1	chromosome1	84.71	156	17	2	76174	76324	116708806	116708961	8e-32	150
	Query_1	chromosome1	92.11	355	28	0	58473	58827	116726057	116726411	2e-137	501
	Query_1	chromosome1	95.45	44	2	0	83402	83445	116882353	116882396	6e-08	71.3
53	Query_1	chromosome1	96.05	151	3	3	69508	69657	117051835	117051985	4e-60	244
53	Query_1	chromosome1	92.22	90	2	1	250	334	117051989	117052078	2e-23	122
	Query_1	chromosome1	86.44	141	4	4	50095	50234	117862713	117862853	4e-05	62.1
	Query_1	chromosome1	100	35	0	0	90792	90826	118011730	118011764	3e-06	65.8
	Query_1	chromosome1	75.38	182	17	31	50095	50271	118112845	118113026	3e-06	65.8
	Query_1	chromosome1	88.43	120	13	1	8289	8409	118674622	118674741	4e-30	145
	Query_1	chromosome1	86.79	375	39	7	68162	68546	119840969	119841343	5e-113	420
	Query_1	chromosome1	87	793	91	6	68552	69345	119847647	119848439	0	889
54	Query_1	chromosome1	95.05	167	5	0	107289	107389	120002098	120002264	1e-34	159
54	Query_1	chromosome1	100	79	0	0	103219	103297	120002266	120002344	1e-30	147
54	Query_1	chromosome1	98.94	381	1	0	121795	121925	120002349	120002729	2e-37	169
54	Query_1	chromosome1	95.31	128	4	1	121895	122020	120002786	120002913	2e-47	202
54	Query_1	chromosome1	97.3	180	2	0	23866	23972	120002914	120003093	1e-24	126
54	Query_1	chromosome1	97.83	92	2	0	121386	121477	120003094	120003185	1e-34	159
54	Query_1	chromosome1	97.26	217	4	1	74789	75007	120003186	120003402	6e-98	370
54	Query_1	chromosome1	98.78	205	1	0	8194	8275	120003403	120003607	1e-30	147
54	Query_1	chromosome1	97.75	89	2	0	74916	75004	120003608	120003696	6e-33	154
54	Query_1	chromosome1	97.14	226	2	1	70296	70420	120003697	120003922	1e-39	176
54	Query_1	chromosome1	95.75	568	9	0	90477	90690	120004102	120004669	1e-89	342
54	Query_1	chromosome1	97.06	754	4	0	35745	35934	120004670	120005423	1e-55	230
54	Query_1	chromosome1	99.52	210	1	0	47699	47908	120005425	120005634	7e-102	383
54	Query_1	chromosome1	91.86	150	6	1	84436	84520	120005634	120005783	2e-22	119
	Query_1	chromosome1	88.16	226	20	6	5124	5346	120140170	120140395	3e-66	265
	Query_1	chromosome1	89.69	96	8	2	99465	99560	120498898	120498993	2e-23	122
	Query_1	chromosome1	90.32	62	6	0	20107	20168	120868747	120868808	3e-11	82.4
55	Query_1	chromosome1	88.78	289	27	5	68259	68551	121442795	121443083	2e-93	355
55	Query_1	chromosome1	86.07	200	27	1	68536	68736	121443112	121443311	3e-51	215
56	Query_1	chromosome1	97.7	87	2	0	41465	41551	121629741	121629827	8e-32	150
56	Query_1	chromosome1	94.92	114	3	0	113648	113743	121630697	121630810	1e-14	93.5
	Query_1	chromosome1	97.85	93	1	1	18528	18619	121817871	121817963	1e-34	159
	Query_1	chromosome1	73.68	213	37	22	50042	50261	121985599	121985811	8e-07	67.6
	Query_1	chromosome1	86.67	149	19	1	2567	2716	121998756	121998904	3e-36	165
	Query_1	chromosome1	88.16	75	8	1	76159	76234	123812437	123812511	2e-13	89.8
	Query_1	chromosome1	96.2	111	2	1	9762	9839	124441845	124441955	4e-25	128
57	Query_1	chromosome1	98.55	69	1	0	51925	51993	124449276	124449344	2e-23	122
57	Query_1	chromosome1	98.73	383	4	0	51661	51994	124449345	124449727	1e-154	558
58	Query_1	chromosome1	76.98	170	16	15	50101	50231	124970207	124970376	3e-06	65.8
58	Query_1	chromosome1	75.78	154	19	19	50087	50234	124974155	124974308	1e-05	63.9
	Query_1	chromosome1	100	922	0	0	115203	116124	125234586	125235507	0	1703
	Query_1	chromosome1	94.79	96	5	0	97217	97312	125534234	125534329	8e-32	150
	Query_1	chromosome1	77.78	118	13	13	50158	50276	125730643	125730760	1e-05	63.9
	Query_1	chromosome1	88.3	255	19	3	82319	82505	125747496	125747750	2e-53	222
	Query_1	chromosome1	84.06	65	7	4	93019	93087	125765626	125765690	1e-05	63.9
	Query_1	chromosome1	88.24	51	6	0	36418	36468	126717424	126717474	4e-05	62.1
	Query_1	chromosome1	94.94	176	5	4	9721	9896	126785094	126785269	1e-69	276
59	Query_1	chromosome1	96.43	152	2	0	109704	109759	126836546	126836697	1e-14	93.5
59	Query_1	chromosome1	100	45	0	0	61244	61288	126836792	126836836	8e-12	84.2
59	Query_1	chromosome1	100	38	0	0	63942	63979	126837047	126837084	6e-08	71.3
59	Query_1	chromosome1	100	47	0	0	52344	52390	126837321	126837367	6e-13	87.9
60	Query_1	chromosome1	100	35	0	0	2585	2619	127252920	127252954	3e-06	65.8
60	Query_1	chromosome1	93.22	59	2	1	14484	14540	127252959	127253017	2e-12	86.1
	Query_1	chromosome1	93.81	113	7	0	87648	87760	127300158	127300270	6e-38	171
	Query_1	chromosome1	92.31	65	5	0	31332	31396	127806152	127806216	1e-14	93.5
	Query_1	chromosome1	90	109	10	1	26367	26476	127913524	127913632	5e-29	141
	Query_1	chromosome1	100	374	0	0	65670	66043	127926768	127927141	0	691
	Query_1	chromosome1	76.38	401	57	24	9988	10412	127932596	127932996	1e-44	193
61	Query_1	chromosome1	83.92	124	4	4	22045	22187	128462336	128462459	2e-22	119
61	Query_1	chromosome1	95.74	47	2	0	21936	21982	128462461	128462507	1e-09	76.8
62	Query_1	chromosome1	97.41	116	3	0	81885	82000	128468631	128468746	3e-46	198
62	Query_1	chromosome1	95.65	207	9	0	81931	82137	128468747	128468953	7e-87	333
62	Query_1	chromosome1	99.69	1311	3	1	27335	28644	128468954	128470264	0	2398
	Query_1	chromosome1	100	71	0	0	97524	97594	129057778	129057848	3e-26	132
63	Query_1	chromosome1	100	84	0	0	101150	101233	129372470	129372553	2e-33	156
63	Query_1	chromosome1	100	110	0	0	111963	112072	129372555	129372664	6e-48	204
63	Query_1	chromosome1	100	270	0	0	67888	68032	129372659	129372928	2e-67	268
64	Query_1	chromosome1	100	487	0	0	46089	46575	129447601	129448087	0	900
64	Query_1	chromosome1	87.41	128	10	4	63159	63293	129448465	129448592	3e-31	148
64	Query_1	chromosome1	81.46	136	13	7	19617	19767	129448627	129448762	1e-19	110
64	Query_1	chromosome1	92.63	826	18	1	49951	50328	129448945	129449770	4e-109	407
	Query_1	chromosome1	90.83	262	8	2	61813	61950	129543819	129544080	5e-34	158
65	Query_1	chromosome1	81.38	283	35	11	27018	27295	129777263	129777545	2e-52	219
65	Query_1	chromosome1	90.57	106	10	0	89550	89655	129777564	129777669	5e-29	141
65	Query_1	chromosome1	92	50	4	0	89875	89924	129777673	129777722	6e-08	71.3
66	Query_1	chromosome1	82.41	283	32	11	27018	27295	130024203	130024485	2e-57	235
66	Query_1	chromosome1	90.57	106	10	0	89550	89655	130024504	130024609	5e-29	141
66	Query_1	chromosome1	92	50	4	0	89875	89924	130024613	130024662	6e-08	71.3
	Query_1	chromosome1	90.62	159	10	3	45931	46086	130421056	130421214	5e-49	207
	Query_1	chromosome1	100	33	0	0	56378	56410	130862269	130862301	4e-05	62.1
	Query_1	chromosome1	89.66	58	6	0	53701	53758	130928460	130928517	5e-09	75
	Query_1	chromosome1	92.22	130	7	0	86003	86092	130951547	130951676	4e-25	128
	Query_1	chromosome1	88.46	75	3	3	44539	44613	131588454	131588528	2e-13	89.8
	Query_1	chromosome1	93.91	115	7	0	88134	88248	131957299	131957413	5e-39	174
67	Query_1	chromosome1	95.77	71	3	0	15807	15877	132068713	132068783	3e-21	115
67	Query_1	chromosome1	97.14	69	1	1	20799	20868	132068784	132068852	8e-22	117
67	Query_1	chromosome1	96.92	65	2	0	100189	100253	132068918	132068982	1e-19	110
68	Query_1	chromosome2	82.5	195	30	5	1789	1988	813320	813126	6e-38	171
68	Query_1	chromosome2	81.01	78	14	1	83128	83206	813643	813720	4e-05	62.1
	Query_1	chromosome2	79.41	133	17	7	59562	59689	983102	983234	2e-12	86.1
	Query_1	chromosome2	81.73	104	18	1	34256	34358	1067083	1067186	2e-12	86.1
	Query_1	chromosome2	76.98	132	13	19	50092	50218	1700773	1700904	4e-05	62.1
	Query_1	chromosome2	95.69	409	5	4	35309	35536	2084720	2085128	2e-97	368
	Query_1	chromosome2	95.69	409	5	5	35309	35536	2095361	2095769	2e-97	368
	Query_1	chromosome2	91.67	48	4	0	109842	109889	2139371	2139418	8e-07	67.6
	Query_1	chromosome2	85.25	60	7	2	34432	34491	2150573	2150632	4e-05	62.1
	Query_1	chromosome2	87.32	71	8	1	9659	9728	2211504	2211574	1e-10	80.5
69	Query_1	chromosome2	94.29	175	10	0	6197	6371	2548173	2548347	2e-67	268
69	Query_1	chromosome2	86.78	217	20	3	36050	36276	2549101	2549317	4e-60	244
69	Query_1	chromosome2	85.31	585	3	2	52143	52429	2549320	2549904	3e-26	132
69	Query_1	chromosome2	93.35	340	17	5	41730	42075	2549906	2550245	4e-139	507
69	Query_1	chromosome2	91.9	207	14	1	34720	34929	2550246	2550452	4e-74	291
69	Query_1	chromosome2	91.35	103	7	2	103992	104094	2550532	2550634	5e-29	141
	Query_1	chromosome2	89.29	83	8	1	53134	53217	2960188	2960270	6e-18	104
	Query_1	chromosome2	96.05	75	2	1	62431	62506	3734402	3734476	2e-23	122
	Query_1	chromosome2	80.16	123	20	5	82328	82451	4342863	4342985	2e-13	89.8
	Query_1	chromosome2	76.69	157	17	21	50087	50234	4398532	4398688	6e-08	71.3
	Query_1	chromosome2	81.37	101	15	4	35064	35162	4633254	4633354	1e-10	80.5
	Query_1	chromosome2	73.71	402	75	18	39291	39703	5156597	5156998	3e-26	132
70	Query_1	chromosome2	94.29	139	7	1	125665	125804	6215827	6215965	1e-50	213
70	Query_1	chromosome2	93.87	427	13	0	54208	54429	6215971	6216397	6e-83	320
	Query_1	chromosome2	96.23	53	2	0	82708	82760	6439002	6439054	6e-13	87.9
71	Query_1	chromosome2	99.93	1352	1	0	56	1407	6463885	6465236	0	2492
71	Query_1	chromosome2	100	136	0	0	505	640	6465240	6465375	2e-62	252
71	Query_1	chromosome2	100	57	0	0	98330	98386	6465437	6465493	2e-18	106
	Query_1	chromosome2	82.92	1042	164	13	106527	107565	6704600	6705641	0	929
	Query_1	chromosome2	91.49	45	0	4	50233	50277	7349260	7349304	4e-05	62.1
72	Query_1	chromosome2	91.75	96	7	1	127468	127564	7580305	7580400	8e-27	134
72	Query_1	chromosome2	89.74	196	8	0	127409	127535	7580402	7580597	8e-17	100
72	Query_1	chromosome2	89.73	292	15	0	127409	127564	7581446	7581737	6e-43	187
72	Query_1	chromosome2	87.92	220	16	2	20304	20450	7582920	7583139	5e-39	174
72	Query_1	chromosome2	86.59	255	29	4	20444	20704	7584238	7584492	7e-72	283
	Query_1	chromosome2	81.37	101	15	4	35064	35162	7659054	7659154	1e-10	80.5
	Query_1	chromosome2	84.75	118	18	0	1963	2080	7897666	7897783	2e-22	119
	Query_1	chromosome2	82.98	93	15	1	55473	55566	8216694	8216786	8e-12	84.2
	Query_1	chromosome2	93.06	72	5	0	3228	3299	8245505	8245576	2e-18	106
	Query_1	chromosome2	98.63	439	6	0	110786	111224	8542767	8543205	0	778
	Query_1	chromosome2	83.54	79	13	0	81104	81182	8742433	8742511	5e-09	75
73	Query_1	chromosome2	89.66	85	7	1	112271	112357	9106367	9106451	1e-19	110
73	Query_1	chromosome2	92.61	590	14	1	19947	20170	9106508	9107097	4e-74	291
74	Query_1	chromosome2	97.37	38	1	0	12255	12292	9422784	9422821	3e-06	65.8
74	Query_1	chromosome2	96.3	402	12	2	8866	9270	9422823	9423224	0	662
	Query_1	chromosome2	72.47	619	124	38	35229	35892	9548334	9548952	1e-34	159
	Query_1	chromosome2	82.91	157	20	6	122887	123038	9791994	9792150	2e-27	135
	Query_1	chromosome2	90.54	73	5	2	3053	3125	9853223	9853295	1e-15	97.1
	Query_1	chromosome2	83.82	66	8	3	113276	113342	9863698	9863763	4e-05	62.1
	Query_1	chromosome2	100	48	0	0	66999	67046	9957317	9957364	2e-13	89.8
75	Query_1	chromosome2	93.24	250	10	0	111903	112050	10036069	10036318	2e-52	219
75	Query_1	chromosome2	91.91	207	8	1	65664	65796	10036330	10036536	6e-43	187
	Query_1	chromosome2	100	45	0	0	25637	25681	11048212	11048256	8e-12	84.2
	Query_1	chromosome2	83.33	72	12	0	9655	9726	11072496	11072567	8e-07	67.6
	Query_1	chromosome2	85.92	71	5	2	26583	26648	11084847	11084917	6e-08	71.3
	Query_1	chromosome2	95	40	0	2	5629	5666	11327865	11327904	4e-05	62.1
76	Query_1	chromosome2	95.89	73	3	0	42459	42531	11443086	11443158	2e-22	119
76	Query_1	chromosome2	84.36	284	25	10	111619	111925	11443670	11443953	1e-70	279
76	Query_1	chromosome2	90.67	75	7	0	111998	112072	11443964	11444038	8e-17	100
77	Query_1	chromosome2	75.5	148	23	14	50095	50234	12958732	12958879	4e-05	62.1
77	Query_1	chromosome2	77.62	247	7	21	50095	50236	12958903	12959149	1e-05	63.9
77	Query_1	chromosome2	76.32	142	15	20	50095	50235	12959245	12959386	4e-05	62.1
	Query_1	chromosome2	92.04	226	17	1	21583	21807	13023319	13023544	7e-82	316
	Query_1	chromosome2	89.87	187	7	1	78470	78587	13690930	13691116	8e-17	100
78	Query_1	chromosome2	90.16	60	5	1	27868	27928	13791360	13791419	4e-10	78.7
78	Query_1	chromosome2	94.29	184	4	0	78470	78587	13791727	13791910	5e-19	108
	Query_1	chromosome2	92.31	116	8	1	29694	29810	13929487	13929602	3e-36	165
	Query_1	chromosome2	80.65	304	27	18	115784	116113	13982850	13983153	1e-54	226
	Query_1	chromosome2	100	156	0	0	109691	109846	14140487	14140642	2e-73	289
79	Query_1	chromosome2	91.67	132	11	0	48007	48138	14898911	14899042	8e-42	183
79	Query_1	chromosome2	93.75	48	3	0	44060	44107	14899160	14899207	2e-08	73.1
79	Query_1	chromosome2	92.52	379	11	0	66868	67099	14899209	14899587	4e-50	211
79	Query_1	chromosome2	89.09	227	4	1	29306	29442	14899585	14899811	8e-07	67.6
79	Query_1	chromosome2	92.31	89	5	2	69034	69124	14900033	14900121	4e-25	128
79	Query_1	chromosome2	91.92	261	15	1	105230	105427	14900124	14900384	1e-69	276
	Query_1	chromosome2	87.1	62	8	0	123932	123993	14975037	14975098	6e-08	71.3
	Query_1	chromosome2	89.66	57	5	1	123939	123996	14981287	14981343	2e-08	73.1
80	Query_1	chromosome2	85	115	5	12	5807	5918	15349691	15349805	1e-19	110
80	Query_1	chromosome2	94.07	444	14	1	6072	6341	15350629	15351072	1e-109	409
80	Query_1	chromosome2	91.84	147	9	3	62085	62228	15351184	15351330	2e-47	202
	Query_1	chromosome2	84.93	73	11	0	9656	9728	15434640	15434712	5e-09	75
81	Query_1	chromosome2	99.03	103	1	0	41465	41567	15952254	15952356	2e-42	185
81	Query_1	chromosome2	96.43	56	2	0	102820	102875	15952363	15952418	1e-14	93.5
81	Query_1	chromosome2	96.61	170	1	1	94248	94363	15952607	15952776	1e-15	97.1
81	Query_1	chromosome2	79.34	210	25	10	42635	42831	15954100	15954309	3e-26	132
	Query_1	chromosome2	78.15	112	13	12	50164	50276	16119952	16120063	1e-05	63.9
	Query_1	chromosome2	76.22	159	17	21	50091	50237	16204034	16204192	8e-07	67.6
82	Query_1	chromosome2	76.32	145	15	21	50095	50232	17326556	17326700	4e-05	62.1
82	Query_1	chromosome2	75.38	181	20	26	50095	50275	17326758	17326938	2e-07	69.4
	Query_1	chromosome2	77.6	121	15	13	50162	50277	19357035	19357155	1e-05	63.9
83	Query_1	chromosome2	83.33	186	24	5	27075	27253	20096491	20096676	3e-36	165
83	Query_1	chromosome2	88.04	184	21	1	26885	27067	20097225	20097408	8e-52	217
	Query_1	chromosome2	94.95	97	3	1	38781	38879	20104859	20104955	6e-33	154
	Query_1	chromosome2	85.71	69	2	8	113280	113342	20511945	20512013	8e-07	67.6
84	Query_1	chromosome2	77.27	124	17	13	50095	50221	21844400	21844523	3e-06	65.8
84	Query_1	chromosome2	75.6	156	18	22	50095	50251	21846669	21846824	4e-05	62.1
	Query_1	chromosome2	74.81	241	42	15	29667	29925	22588227	22588467	1e-15	97.1
	Query_1	chromosome2	84.13	63	10	0	9666	9728	23450639	23450701	4e-05	62.1
85	Query_1	chromosome2	84.62	129	16	3	49667	49793	23799545	23799673	1e-24	126
85	Query_1	chromosome2	85.96	57	8	0	14731	14787	23799678	23799734	4e-05	62.1
86	Query_1	chromosome2	82.5	276	14	4	90694	90845	23866383	23866658	3e-16	99
86	Query_1	chromosome2	80.88	136	24	2	121920	122053	23866735	23866870	2e-18	106
87	Query_1	chromosome2	87.39	204	9	4	51166	51386	24426172	24426375	6e-58	237
87	Query_1	chromosome2	92.31	64	4	1	51380	51444	24427831	24427894	5e-14	91.6
	Query_1	chromosome2	80.39	94	9	10	50029	50127	25170637	25170730	8e-07	67.6
	Query_1	chromosome2	82.35	85	15	0	94382	94466	25272050	25272134	5e-09	75
	Query_1	chromosome2	97.62	42	1	0	118465	118506	25943734	25943775	2e-08	73.1
88	Query_1	chromosome2	88.68	233	10	2	67883	68018	26586279	26586511	4e-25	128
88	Query_1	chromosome2	97.96	129	1	0	18284	18364	26586554	26586682	2e-12	86.1
88	Query_1	chromosome2	96.69	228	3	1	120753	120873	26586761	26586988	8e-47	200
	Query_1	chromosome2	95.05	360	3	5	124622	124819	26594757	26595116	3e-80	311
89	Query_1	chromosome2	91.5	199	16	1	117817	118016	27810693	27810891	5e-69	274
89	Query_1	chromosome2	87.57	174	12	7	26604	26788	27811088	27811261	6e-48	204
90	Query_1	chromosome2	92.11	75	5	1	17752	17827	28455563	28455637	2e-18	106
90	Query_1	chromosome2	93.33	74	4	1	7717	7791	28455651	28455724	1e-19	110
90	Query_1	chromosome2	97.78	120	1	0	115380	115455	28455740	28455859	4e-10	78.7
	Query_1	chromosome2	93.75	80	5	0	108607	108686	31855908	31855987	6e-23	121
	Query_1	chromosome2	76.47	142	15	20	50095	50237	32910053	32910194	1e-05	63.9
	Query_1	chromosome2	95.88	486	20	0	24311	24796	34020349	34020834	0	787
91	Query_1	chromosome2	93.67	600	38	0	73389	73988	34556532	34557131	0	898
91	Query_1	chromosome2	98.31	218	1	0	644	725	34557198	34557415	6e-18	104
	Query_1	chromosome2	100	35	0	0	21809	21843	35457718	35457752	3e-06	65.8
92	Query_1	chromosome2	100	89	0	0	50898	50955	37120423	37120511	4e-05	62.1
92	Query_1	chromosome2	100	105	0	0	38408	38512	37120535	37120639	4e-45	195
92	Query_1	chromosome2	100	78	0	0	106658	106735	37120640	37120717	4e-30	145
92	Query_1	chromosome2	100	87	0	0	87320	87372	37120853	37120939	2e-07	69.4
92	Query_1	chromosome2	100	70	0	0	81634	81703	37120947	37121016	1e-25	130
	Query_1	chromosome2	76.28	147	19	18	50085	50231	37810260	37810406	8e-07	67.6
	Query_1	chromosome2	100	293	0	0	42465	42757	37979821	37980113	1e-149	542
	Query_1	chromosome2	75.82	148	21	16	50095	50236	38030170	38030317	1e-05	63.9
	Query_1	chromosome2	85.71	63	9	0	91727	91789	40073867	40073929	8e-07	67.6
	Query_1	chromosome2	76.71	135	12	22	50100	50234	40753128	40753262	4e-05	62.1
	Query_1	chromosome2	81.65	103	14	5	43640	43748	41106262	41106364	2e-12	86.1
93	Query_1	chromosome2	100	105	0	0	106352	106410	41340594	41340698	2e-13	89.8
93	Query_1	chromosome2	100	100	0	0	7608	7660	41340759	41340858	3e-16	99
93	Query_1	chromosome2	97.83	80	1	0	65758	65803	41340898	41340977	1e-10	80.5
	Query_1	chromosome2	96.64	466	12	0	41158	41514	41899664	41900129	3e-165	593
	Query_1	chromosome2	90.11	178	13	3	12146	12326	41993264	41993441	3e-56	231
	Query_1	chromosome2	75.49	195	19	28	50086	50267	42057912	42058106	6e-08	71.3
	Query_1	chromosome2	89.23	65	7	0	9664	9728	42764856	42764920	3e-11	82.4
	Query_1	chromosome2	95.21	252	2	2	46974	47119	42814396	42814647	1e-54	226
	Query_1	chromosome2	96.15	77	2	1	16759	16836	44041236	44041312	1e-24	126
	Query_1	chromosome2	90.08	332	12	0	12077	12289	44289511	44289842	5e-34	158
	Query_1	chromosome2	78.57	102	12	11	50012	50121	44385241	44385342	1e-05	63.9
	Query_1	chromosome2	82.93	79	11	2	119421	119502	44402528	44402606	6e-08	71.3
94	Query_1	chromosome2	98.04	102	2	0	116900	117001	45237873	45237974	4e-40	178
94	Query_1	chromosome2	98.96	96	1	0	116874	116969	45237975	45238070	2e-38	172
94	Query_1	chromosome2	95.51	89	4	0	116854	116942	45238072	45238160	1e-29	143
95	Query_1	chromosome2	86.17	276	29	6	80642	80919	45603036	45603311	1e-75	296
95	Query_1	chromosome2	85.47	172	20	3	80379	80545	45603380	45603551	5e-39	174
96	Query_1	chromosome2	95.45	44	2	0	124717	124760	46580403	46580446	6e-08	71.3
96	Query_1	chromosome2	100	99	0	0	107861	107959	46580750	46580848	8e-42	183
	Query_1	chromosome2	94.07	134	7	1	18189	18323	46816253	46816386	6e-48	204
97	Query_1	chromosome2	80.49	82	16	0	15382	15463	46850652	46850733	1e-05	63.9
97	Query_1	chromosome2	90	47	2	2	70635	70684	46850974	46851020	4e-05	62.1
97	Query_1	chromosome2	72.85	354	83	10	70841	71193	46851091	46851444	1e-19	110
	Query_1	chromosome2	87.89	408	16	30	37376	37774	47723971	47724378	9e-126	462
	Query_1	chromosome2	75.41	224	26	29	50042	50271	48544763	48544986	6e-13	87.9
98	Query_1	chromosome2	75.77	182	24	23	50095	50277	49285257	49285438	1e-09	76.8
98	Query_1	chromosome2	75.63	179	22	24	50087	50275	49285466	49285644	5e-09	75
98	Query_1	chromosome2	74.04	201	29	24	50087	50276	49285666	49285866	4e-05	62.1
	Query_1	chromosome2	84.38	64	9	1	113280	113342	49835076	49835139	4e-05	62.1
	Query_1	chromosome2	91.67	60	4	1	6498	6556	50022014	50022073	3e-11	82.4
	Query_1	chromosome2	97.19	246	5	0	32994	33175	50036527	50036772	2e-77	302
	Query_1	chromosome2	91.3	46	3	1	75098	75142	50572948	50572993	4e-05	62.1
	Query_1	chromosome2	93.26	473	22	4	76245	76711	50714164	50714636	0	691
	Query_1	chromosome2	95.73	211	9	0	48131	48341	50750410	50750620	4e-89	340
	Query_1	chromosome2	97.62	42	1	0	48094	48135	50775768	50775809	2e-08	73.1
	Query_1	chromosome2	81.48	128	16	5	3397	3529	51172123	51172250	2e-17	102
	Query_1	chromosome2	90	60	6	0	97476	97535	51651533	51651592	4e-10	78.7
99	Query_1	chromosome2	97.44	39	1	0	9809	9847	51916257	51916295	8e-07	67.6
99	Query_1	chromosome2	100	39	0	0	9809	9847	51918404	51918442	2e-08	73.1
	Query_1	chromosome2	100	37	0	0	80345	80381	52194078	52194114	2e-07	69.4
100	Query_1	chromosome2	97.73	44	0	1	110664	110706	53052543	53052586	5e-09	75
100	Query_1	chromosome2	100	63	0	0	54261	54323	53052668	53052730	8e-22	117
	Query_1	chromosome2	98.04	51	1	0	7012	7062	54067756	54067806	2e-13	89.8
	Query_1	chromosome2	78.85	94	12	8	49992	50095	54727732	54727825	4e-05	62.1
101	Query_1	chromosome2	93.45	545	13	7	122779	123310	59515864	59516408	0	795
101	Query_1	chromosome2	97.44	229	3	1	122658	122836	59516409	59516637	3e-66	265
	Query_1	chromosome2	99.45	182	1	0	24860	25041	63485237	63485418	3e-86	331
	Query_1	chromosome2	92.33	372	22	3	12376	12752	64087759	64088130	2e-146	531
102	Query_1	chromosome2	98.61	72	1	0	60275	60346	64327442	64327513	4e-25	128
102	Query_1	chromosome2	91.36	81	6	1	92524	92603	64331013	64331093	1e-19	110
102	Query_1	chromosome2	86.49	148	20	0	92638	92785	64331097	64331244	1e-35	163
103	Query_1	chromosome2	77.62	135	15	16	50101	50234	64473946	64474080	6e-08	71.3
103	Query_1	chromosome2	76.43	129	18	12	50099	50234	64474166	64474294	4e-05	62.1
	Query_1	chromosome2	96.72	61	2	0	69679	69739	64532595	64532655	2e-17	102
	Query_1	chromosome2	75.5	192	27	20	50091	50276	66711189	66711380	4e-10	78.7
104	Query_1	chromosome2	92.14	140	4	4	48881	49013	67672222	67672361	5e-44	191
104	Query_1	chromosome2	94.62	130	7	0	23324	23453	67672417	67672546	2e-47	202
104	Query_1	chromosome2	100	149	0	0	4990	5138	67673174	67673322	1e-69	276
	Query_1	chromosome2	86.84	76	10	0	98379	98454	67777236	67777311	2e-12	86.1
	Query_1	chromosome2	95.95	379	11	2	37081	37401	68449610	68449988	5e-143	520
	Query_1	chromosome2	76.1	144	16	21	50086	50237	69802301	69802444	1e-05	63.9
	Query_1	chromosome2	90.04	231	21	1	87281	87509	71674121	71674351	3e-76	298
	Query_1	chromosome2	98.77	1216	15	0	74164	75379	72091362	72092577	0	2163
	Query_1	chromosome2	92.5	119	8	1	26340	26459	73597705	73597823	6e-38	171
	Query_1	chromosome2	74.74	173	30	10	124316	124504	74120875	74121047	2e-07	69.4
	Query_1	chromosome2	97.92	48	1	0	10310	10357	74786368	74786415	8e-12	84.2
	Query_1	chromosome2	85.71	77	10	1	71090	71165	75051517	75051593	1e-10	80.5
	Query_1	chromosome2	88.7	114	1	3	83908	84011	75684911	75685024	1e-25	130
	Query_1	chromosome2	87.27	55	7	0	69834	69888	75775197	75775251	1e-05	63.9
	Query_1	chromosome2	100	71	0	0	52896	52966	76148553	76148623	3e-26	132
	Query_1	chromosome2	84.62	65	10	0	39006	39070	76279312	76279376	3e-06	65.8
	Query_1	chromosome2	100	584	0	0	4	587	76525080	76525663	0	1079
	Query_1	chromosome2	99.04	104	1	0	83908	84011	77344600	77344703	6e-43	187
	Query_1	chromosome2	78.95	126	9	16	50159	50279	77484969	77485094	2e-08	73.1
	Query_1	chromosome2	76.28	144	14	23	50099	50243	77949241	77949384	4e-05	62.1
	Query_1	chromosome2	97.72	758	5	2	4716	5394	78059789	78060546	0	1048
	Query_1	chromosome2	87.06	83	9	2	119262	119346	78712555	78712637	4e-15	95.3
	Query_1	chromosome2	92.31	78	6	0	51709	51786	78798143	78798220	4e-20	111
	Query_1	chromosome2	92.61	509	33	1	48941	49454	79187954	79188462	0	734
105	Query_1	chromosome2	88.71	123	13	1	100924	101047	80161796	80161918	8e-32	150
105	Query_1	chromosome2	82.39	140	11	12	59464	59593	80163806	80163945	4e-20	111
	Query_1	chromosome2	89.09	55	6	0	86774	86828	80707845	80707899	2e-07	69.4
	Query_1	chromosome2	83.97	303	29	10	86646	86945	80756318	80756620	1e-70	279
	Query_1	chromosome2	80	95	6	12	50161	50251	80864067	80864161	4e-05	62.1
	Query_1	chromosome2	95.08	61	3	0	43328	43388	80903268	80903328	1e-15	97.1
106	Query_1	chromosome2	86.76	68	8	1	86504	86570	81120441	81120508	5e-09	75
106	Query_1	chromosome2	81.32	91	17	0	86701	86791	81120540	81120630	5e-09	75
	Query_1	chromosome2	86.67	74	9	1	117496	117570	81299815	81299888	3e-11	82.4
	Query_1	chromosome2	74.09	187	39	9	96125	96312	81518234	81518420	2e-07	69.4
	Query_1	chromosome2	78.74	166	27	9	71027	71198	81610089	81610254	5e-19	108
	Query_1	chromosome2	89.23	65	5	2	32837	32899	82168621	82168685	1e-10	80.5
	Query_1	chromosome2	80.43	90	10	8	50187	50272	82300524	82300613	1e-05	63.9
107	Query_1	chromosome2	97.22	36	1	0	126337	126372	82357280	82357315	4e-05	62.1
107	Query_1	chromosome2	97.62	42	0	1	126269	126309	82357316	82357357	6e-08	71.3
	Query_1	chromosome2	96.43	56	2	0	48982	49037	82392329	82392384	1e-14	93.5
	Query_1	chromosome2	93.98	266	13	1	39543	39805	82665456	82665721	7e-107	399
	Query_1	chromosome2	91.07	56	5	0	73907	73962	83194492	83194547	1e-09	76.8
	Query_1	chromosome2	98.27	289	5	0	98625	98913	84113365	84113653	4e-139	507
108	Query_1	chromosome2	97.7	610	14	0	60713	61322	84368850	84369459	0	1050
108	Query_1	chromosome2	94.35	585	16	8	60214	60814	84369460	84370044	0	907
108	Query_1	chromosome2	98.02	101	2	0	60162	60262	84370045	84370145	1e-39	176
	Query_1	chromosome3	90.77	165	9	3	68648	68768	270366	270530	6e-38	171
	Query_1	chromosome3	90.59	166	8	0	111466	111550	747135	747300	1e-20	113
109	Query_1	chromosome3	82.48	312	38	9	43663	43961	1147973	1148284	1e-64	259
109	Query_1	chromosome3	81.05	371	39	16	43957	44350	1152185	1152555	2e-72	285
	Query_1	chromosome3	97.51	201	5	0	67407	67607	1245373	1245573	3e-90	344
	Query_1	chromosome3	80.8	124	23	1	80431	80555	1800234	1800357	1e-15	97.1
110	Query_1	chromosome3	90.62	64	6	0	8695	8758	1954457	1954520	2e-12	86.1
110	Query_1	chromosome3	94.94	79	4	0	114391	114469	1954574	1954652	5e-24	124
110	Query_1	chromosome3	90.77	65	6	0	10200	10264	1954680	1954744	6e-13	87.9
110	Query_1	chromosome3	90.91	55	5	0	64801	64855	1954746	1954800	5e-09	75
	Query_1	chromosome3	99.14	116	1	0	52947	53062	2262488	2262603	1e-49	209
	Query_1	chromosome3	94.54	431	4	4	91300	91652	2617770	2618200	2e-152	551
	Query_1	chromosome3	78.26	130	20	8	30359	30494	2891260	2891389	1e-10	80.5
	Query_1	chromosome3	93.26	88	5	1	37651	37739	3252309	3252396	1e-25	130
111	Query_1	chromosome3	97.22	806	7	3	50176	50921	3340640	3341445	0	1147
111	Query_1	chromosome3	98.63	73	1	0	15937	16009	3342550	3342622	1e-25	130
111	Query_1	chromosome3	92.98	57	4	0	36383	36439	3343149	3343205	8e-12	84.2
111	Query_1	chromosome3	93.02	43	2	1	81478	81519	3343206	3343248	4e-05	62.1
111	Query_1	chromosome3	98.25	57	1	0	7321	7377	3344676	3344732	8e-17	100
	Query_1	chromosome3	99.56	225	1	0	90232	90456	4226584	4226808	3e-110	411
	Query_1	chromosome3	99.9	964	1	0	3586	4549	4541957	4542920	0	1775
	Query_1	chromosome3	93.57	140	7	1	37705	37842	5212918	5213057	5e-49	207
	Query_1	chromosome3	76.82	135	11	21	50078	50220	6082906	6083040	1e-05	63.9
	Query_1	chromosome3	96	125	5	0	79562	79686	6121370	6121494	6e-48	204
	Query_1	chromosome3	94.55	55	3	0	80275	80329	6185576	6185630	2e-12	86.1
112	Query_1	chromosome3	82.3	107	14	5	125896	126008	6259993	6260099	1e-14	93.5
112	Query_1	chromosome3	82.3	107	14	5	125896	126008	6260292	6260398	1e-14	93.5
	Query_1	chromosome3	95.83	48	2	0	53453	53500	7392282	7392329	4e-10	78.7
	Query_1	chromosome3	77.54	181	36	6	94661	94847	7565490	7565670	5e-19	108
	Query_1	chromosome3	89.22	101	9	2	97162	97262	8286658	8286758	1e-24	126
	Query_1	chromosome3	94.44	108	6	0	23574	23681	9228388	9228495	8e-37	167
	Query_1	chromosome3	98.2	111	2	0	43751	43861	9238714	9238824	4e-45	195
	Query_1	chromosome3	80.39	92	6	12	50158	50255	9459667	9459758	3e-06	65.8
	Query_1	chromosome3	90.38	51	4	1	49493	49544	9468136	9468186	8e-07	67.6
113	Query_1	chromosome3	88.68	85	2	4	32053	32102	9837758	9837842	4e-05	62.1
113	Query_1	chromosome3	98.53	235	1	0	41303	41382	9837845	9838079	6e-23	121
114	Query_1	chromosome3	86.86	131	12	4	55118	55254	10505784	10505914	3e-31	148
114	Query_1	chromosome3	86.86	131	12	4	55118	55254	10508826	10508956	3e-31	148
	Query_1	chromosome3	87.44	422	44	2	121163	121575	10554705	10555126	3e-130	477
	Query_1	chromosome3	86.36	201	11	1	7687	7792	10762532	10762732	8e-22	117
115	Query_1	chromosome3	95.83	120	5	0	7275	7394	11069208	11069327	4e-45	195
115	Query_1	chromosome3	91.53	2312	142	22	15876	17972	11069551	11071862	0	2878
116	Query_1	chromosome3	74.51	190	25	27	50087	50277	11912015	11912204	1e-05	63.9
116	Query_1	chromosome3	79.28	103	11	11	50170	50276	11912258	11912360	8e-07	67.6
116	Query_1	chromosome3	75.54	173	28	17	50102	50279	11912406	11912578	5e-09	75
117	Query_1	chromosome3	92.2	410	32	0	92835	93244	12401976	12402385	2e-161	580
117	Query_1	chromosome3	91.38	320	23	5	123685	124009	12402386	12402705	4e-119	440
	Query_1	chromosome3	93.24	148	9	1	2791	2937	12421212	12421359	8e-52	217
	Query_1	chromosome3	77.05	150	19	9	50159	50282	12452521	12452670	4e-05	62.1
	Query_1	chromosome3	85.29	67	6	4	90218	90282	13302720	13302786	8e-07	67.6
	Query_1	chromosome3	76.98	121	24	5	11852	11977	13533918	13534038	8e-07	67.6
	Query_1	chromosome3	86.96	67	7	2	14666	14734	14572040	14572106	1e-09	76.8
	Query_1	chromosome3	81.12	142	24	3	65590	65730	14656252	14656393	4e-20	111
	Query_1	chromosome3	74.87	177	21	23	50100	50270	14776221	14776397	4e-05	62.1
	Query_1	chromosome3	79.84	118	16	7	28726	28846	15338468	15338585	3e-11	82.4
118	Query_1	chromosome3	89.84	128	12	1	116913	117039	15393830	15393957	1e-35	163
118	Query_1	chromosome3	83.89	491	64	9	92545	93053	15394084	15394574	5e-128	470
118	Query_1	chromosome3	98.3	999	13	2	125879	126879	15395843	15396841	0	1753
119	Query_1	chromosome3	95.14	144	7	0	67645	67788	15429370	15429513	4e-55	228
119	Query_1	chromosome3	93.93	757	34	2	121379	121970	15429517	15430273	0	894
120	Query_1	chromosome3	96.21	285	3	8	90510	90796	15737979	15738263	2e-127	468
120	Query_1	chromosome3	95.69	207	3	5	62085	62289	15738264	15738470	3e-86	331
120	Query_1	chromosome3	96.17	494	3	13	12187	12668	15738484	15738977	0	797
120	Query_1	chromosome3	89.69	649	12	47	4885	5535	15738978	15739626	0	813
	Query_1	chromosome3	79.21	92	12	7	50177	50277	15853974	15854065	4e-05	62.1
	Query_1	chromosome3	90.74	214	7	2	80201	80318	15966953	15967166	5e-29	141
121	Query_1	chromosome3	93.33	1523	5	0	119782	121252	16114157	16115679	4e-20	111
121	Query_1	chromosome3	92.07	453	35	1	121248	121701	16117590	16118042	1e-178	638
122	Query_1	chromosome3	90.24	2021	98	9	121703	122828	16131443	16133463	0	1461
122	Query_1	chromosome3	92.84	500	31	3	123872	124372	16133464	16133963	0	725
122	Query_1	chromosome3	88.38	1317	92	24	124303	125639	16133964	16135280	0	1576
122	Query_1	chromosome3	89.11	98	7	3	125667	125766	16135281	16135378	2e-23	122
122	Query_1	chromosome3	91.16	358	27	4	125748	126108	16135396	16135753	5e-133	486
	Query_1	chromosome3	86.72	229	18	6	126206	126444	16386794	16387022	2e-63	255
	Query_1	chromosome3	97.1	206	4	2	27698	27903	17328428	17328633	3e-91	348
	Query_1	chromosome3	76.25	152	18	20	50087	50234	18069364	18069515	8e-07	67.6
	Query_1	chromosome3	86.21	58	8	0	119318	119375	18177969	18178026	1e-05	63.9
	Query_1	chromosome3	77.98	109	23	1	51840	51947	18370042	18370150	8e-07	67.6
	Query_1	chromosome3	74.73	174	24	22	50087	50254	18696758	18696931	4e-05	62.1
	Query_1	chromosome3	89.83	59	5	1	102276	102333	19062616	19062674	5e-09	75
	Query_1	chromosome3	97.22	108	1	1	116199	116304	19514778	19514885	3e-41	182
	Query_1	chromosome3	75.18	138	32	3	116920	117060	19822796	19822933	1e-05	63.9
	Query_1	chromosome3	78.88	220	36	9	35220	35450	19932215	19932434	4e-30	145
	Query_1	chromosome3	86.44	435	19	2	54991	55261	20034962	20035396	2e-43	189
	Query_1	chromosome3	83.9	498	16	7	22220	22526	20305845	20306342	1e-40	180
123	Query_1	chromosome3	87.69	65	8	0	111903	111967	20509166	20509230	1e-09	76.8
123	Query_1	chromosome3	87.69	65	8	0	111903	111967	20509499	20509563	1e-09	76.8
	Query_1	chromosome3	94.74	76	4	0	22139	22214	21295820	21295895	2e-22	119
	Query_1	chromosome3	97.74	266	6	0	74585	74850	21871187	21871452	1e-124	459
124	Query_1	chromosome3	74.61	183	23	25	50095	50271	22130237	22130419	4e-05	62.1
124	Query_1	chromosome3	89.09	52	0	5	113291	113342	22130753	22130804	1e-05	63.9
124	Query_1	chromosome3	75	179	25	23	50095	50276	22130996	22131174	8e-07	67.6
124	Query_1	chromosome3	75	185	19	27	50095	50271	22131198	22131382	1e-05	63.9
	Query_1	chromosome3	100	250	0	0	46091	46328	22295572	22295821	3e-06	65.8
	Query_1	chromosome3	86.89	59	4	4	113284	113342	22384134	22384192	3e-06	65.8
	Query_1	chromosome3	86.76	268	29	6	157	425	22580362	22580629	1e-75	296
	Query_1	chromosome3	85.62	143	6	4	96123	96282	22742360	22742502	2e-32	152
	Query_1	chromosome3	95.07	223	11	0	25327	25549	23007006	23007228	2e-92	351
	Query_1	chromosome3	94.74	95	5	0	22146	22240	23073465	23073559	3e-31	148
	Query_1	chromosome3	83.33	143	22	2	61269	61411	23336085	23336227	3e-26	132
125	Query_1	chromosome3	74	224	31	21	50087	50268	23760625	23760848	4e-05	62.1
125	Query_1	chromosome3	75.81	171	21	21	50087	50263	23761273	23761443	2e-08	73.1
	Query_1	chromosome3	75.12	201	23	28	50087	50281	24573534	24573734	2e-08	73.1
126	Query_1	chromosome3	77.34	126	15	13	50159	50274	24625954	24626079	1e-05	63.9
126	Query_1	chromosome3	77.34	126	15	13	50159	50274	24628917	24629042	1e-05	63.9
	Query_1	chromosome3	78.76	102	11	10	50140	50250	24784030	24784131	1e-05	63.9
	Query_1	chromosome3	74.5	232	27	23	50095	50250	25457126	25457357	3e-06	65.8
	Query_1	chromosome3	92.59	54	4	0	28709	28762	25542347	25542400	4e-10	78.7
	Query_1	chromosome3	87.77	369	21	7	64758	65115	25676896	25677264	7e-112	416
	Query_1	chromosome3	81.45	120	16	5	40930	41050	26234397	26234516	4e-15	95.3
	Query_1	chromosome3	88.89	99	11	0	126693	126791	26589146	26589244	2e-23	122
	Query_1	chromosome3	88.44	146	16	1	64969	65115	27023707	27023852	1e-39	176
	Query_1	chromosome3	80.9	87	15	1	105596	105684	27182863	27182949	2e-07	69.4
127	Query_1	chromosome3	76.62	148	16	18	50095	50234	27480312	27480459	8e-07	67.6
127	Query_1	chromosome3	75.13	173	23	23	50095	50275	27480856	27481028	8e-07	67.6
	Query_1	chromosome3	93.31	252	15	1	98583	98836	27685174	27685425	4e-99	374
	Query_1	chromosome3	95.35	128	3	3	77658	77784	28080709	28080836	2e-47	202
	Query_1	chromosome3	96.88	64	2	0	5623	5686	28197155	28197218	5e-19	108
	Query_1	chromosome3	95.83	48	2	0	99219	99266	28226782	28226829	4e-10	78.7
	Query_1	chromosome3	95.58	113	3	2	12343	12453	29114742	29114854	1e-40	180
128	Query_1	chromosome3	82.35	116	16	5	40935	41051	29373367	29373482	3e-16	99
128	Query_1	chromosome3	83.5	101	13	3	33598	33698	29373638	29373738	1e-14	93.5
	Query_1	chromosome3	90.57	53	5	0	20703	20755	30222426	30222478	6e-08	71.3
	Query_1	chromosome3	96.39	213	2	1	26466	26608	30985612	30985824	2e-27	135
	Query_1	chromosome3	96.88	128	4	0	70654	70781	31473935	31474062	3e-51	215
129	Query_1	chromosome3	93.6	196	6	1	22345	22547	31513035	31513230	1e-75	296
129	Query_1	chromosome3	98.86	88	1	0	22315	22402	31513231	31513318	5e-34	158
129	Query_1	chromosome3	94.41	143	7	1	22242	22383	31513320	31513462	2e-52	219
	Query_1	chromosome3	97.12	278	8	0	29695	29972	31583064	31583341	5e-128	470
	Query_1	chromosome3	84.42	77	12	0	76012	76088	32256993	32257069	1e-09	76.8
	Query_1	chromosome3	94.87	155	7	1	112390	112545	33022378	33022532	1e-59	243
	Query_1	chromosome3	98.59	71	1	0	52896	52966	33161381	33161451	1e-24	126
	Query_1	chromosome3	80	129	23	3	61269	61396	33175858	33175986	1e-14	93.5
	Query_1	chromosome3	91.86	169	8	4	110861	111029	33562033	33562201	2e-57	235
	Query_1	chromosome3	76.55	138	19	15	50095	50231	33675916	33676053	3e-06	65.8
130	Query_1	chromosome3	96.36	55	2	0	36893	36947	33717772	33717826	5e-14	91.6
130	Query_1	chromosome3	100	36	0	0	36908	36943	33717833	33717868	8e-07	67.6
131	Query_1	chromosome3	96.77	124	4	0	61884	62007	33859220	33859343	5e-49	207
131	Query_1	chromosome3	97.89	95	2	0	29522	29616	33859727	33859821	3e-36	165
131	Query_1	chromosome3	98.53	746	5	0	29547	30237	33859822	33860567	5e-168	603
	Query_1	chromosome3	93.47	291	7	1	19855	20133	33902283	33902573	2e-113	422
	Query_1	chromosome3	92.73	55	3	1	29388	29441	33911138	33911192	4e-10	78.7
	Query_1	chromosome3	92.06	268	13	6	17778	18054	34321281	34321548	3e-101	381
	Query_1	chromosome3	86.21	58	6	2	113287	113342	35188800	35188857	4e-05	62.1
	Query_1	chromosome3	99.71	6155	18	0	55985	62139	35413153	35419307	0	11267
	Query_1	chromosome3	84.13	125	10	2	34376	34492	36330450	36330574	1e-20	113
132	Query_1	chromosome3	94.67	75	3	1	113443	113516	37621114	37621188	3e-21	115
132	Query_1	chromosome3	96.74	92	3	0	30493	30584	37621361	37621452	6e-33	154
132	Query_1	chromosome3	97.1	69	2	0	30291	30359	37621492	37621560	8e-22	117
	Query_1	chromosome3	95.12	348	0	2	60242	60551	37826064	37826411	1e-05	63.9
	Query_1	chromosome3	91.58	215	3	1	8282	8415	38107629	38107843	1e-24	126
	Query_1	chromosome3	98.36	179	1	0	29402	29537	39209276	39209454	5e-19	108
	Query_1	chromosome3	75.37	192	26	23	50086	50275	39716393	39716584	1e-09	76.8
	Query_1	chromosome3	93.18	44	3	0	4932	4975	40037615	40037658	3e-06	65.8
	Query_1	chromosome3	91.21	91	8	0	56165	56255	40207378	40207468	5e-24	124
	Query_1	chromosome3	95.36	151	7	0	7589	7739	40553447	40553597	5e-59	241
	Query_1	chromosome3	91.67	60	4	1	6498	6556	40842595	40842654	3e-11	82.4
	Query_1	chromosome3	100	35	0	0	96270	96304	41369116	41369150	3e-06	65.8
	Query_1	chromosome3	82.05	76	8	6	113271	113344	41528127	41528202	4e-05	62.1
133	Query_1	chromosome3	78.31	173	17	20	50095	50275	42080282	42080454	8e-17	100
133	Query_1	chromosome3	74.49	187	24	25	50099	50277	42080982	42081168	4e-05	62.1
	Query_1	chromosome3	80.19	104	12	4	3192	3290	42845767	42845870	6e-08	71.3
	Query_1	chromosome3	76.98	129	12	18	50093	50221	43234387	43234515	4e-05	62.1
	Query_1	chromosome3	77.78	117	10	17	50100	50216	43444238	43444354	4e-05	62.1
	Query_1	chromosome3	92.86	70	5	0	83299	83368	43505443	43505512	2e-17	102
	Query_1	chromosome3	81.67	116	14	6	113188	113303	43620741	43620856	1e-14	93.5
	Query_1	chromosome3	76.22	135	19	14	50099	50234	44638716	44638850	4e-05	62.1
	Query_1	chromosome3	81.18	82	9	7	50070	50150	46259736	46259817	4e-05	62.1
	Query_1	chromosome3	76.23	259	54	7	9524	9785	46599380	46599638	3e-26	132
134	Query_1	chromosome3	99.01	101	1	0	69628	69728	46630027	46630127	3e-41	182
134	Query_1	chromosome3	100	525	0	0	69628	70027	46630128	46630652	4e-25	128
	Query_1	chromosome3	76.19	139	20	14	50095	50234	47140788	47140926	1e-05	63.9
135	Query_1	chromosome3	74.64	298	21	32	50087	50275	47921178	47921475	1e-05	63.9
135	Query_1	chromosome3	94.44	90	5	0	33021	33110	47921862	47921951	2e-28	139
135	Query_1	chromosome3	99.52	340	0	1	70081	70289	47921952	47922291	9e-101	379
	Query_1	chromosome3	74.39	277	59	9	56391	56669	48174041	48174317	1e-19	110
	Query_1	chromosome3	75.93	148	18	17	49983	50137	48571602	48571749	1e-05	63.9
	Query_1	chromosome3	85.56	90	10	3	71823	71909	48941570	48941659	5e-14	91.6
136	Query_1	chromosome3	96.63	176	3	3	14818	14994	50009207	50009382	1e-74	292
136	Query_1	chromosome3	94	263	6	0	14728	14887	50009383	50009645	2e-32	152
136	Query_1	chromosome3	93.15	552	27	2	22074	22569	50009646	50010197	0	721
	Query_1	chromosome3	93.24	74	5	0	52269	52342	50213372	50213445	1e-19	110
	Query_1	chromosome3	98.39	62	1	0	59593	59654	50378321	50378382	1e-19	110
	Query_1	chromosome3	96.67	90	3	0	113776	113865	50523079	50523168	8e-32	150
	Query_1	chromosome3	74.27	194	38	7	57406	57608	50540314	50540507	2e-08	73.1
	Query_1	chromosome3	82.86	70	12	0	9659	9728	50752079	50752148	1e-05	63.9
	Query_1	chromosome3	79.74	149	27	3	79320	79472	51862073	51862221	5e-19	108
137	Query_1	chromosome3	97.67	43	1	0	48093	48135	52619843	52619885	5e-09	75
137	Query_1	chromosome3	99.94	1664	1	0	48093	49756	52619998	52621661	0	3068
	Query_1	chromosome3	74.79	443	76	25	118664	119114	52756008	52756450	2e-38	172
	Query_1	chromosome3	96	49	1	1	110234	110283	52843386	52843434	1e-10	80.5
	Query_1	chromosome3	89.55	134	8	3	14745	14872	53258812	53258945	3e-36	165
	Query_1	chromosome3	95.98	740	3	3	65087	65738	53636075	53636814	0	1027
	Query_1	chromosome3	77.62	137	24	6	61062	61202	54038892	54039028	1e-10	80.5
	Query_1	chromosome3	77.7	139	31	0	100172	100310	54601457	54601595	2e-12	86.1
	Query_1	chromosome3	82.67	71	7	6	50066	50138	54685152	54685222	4e-05	62.1
138	Query_1	chromosome3	88.67	336	20	3	124566	124765	55940074	55940409	4e-60	244
138	Query_1	chromosome3	94.59	74	4	0	82047	82120	55940411	55940484	3e-21	115
	Query_1	chromosome3	93.68	481	27	1	53238	53680	56042167	56042647	0	662
139	Query_1	chromosome3	96.19	209	7	1	117542	117751	56810978	56811186	1e-89	342
139	Query_1	chromosome3	97.54	122	3	0	117682	117803	56811187	56811308	1e-49	209
	Query_1	chromosome3	83.33	66	11	0	89417	89482	57538006	57538071	4e-05	62.1
	Query_1	chromosome3	96.15	52	1	1	22058	22108	57800091	57800142	8e-12	84.2
	Query_1	chromosome3	98.35	543	7	2	47715	48257	58184490	58185032	0	953
	Query_1	chromosome3	75.84	141	21	15	50095	50236	58284684	58284824	4e-05	62.1
	Query_1	chromosome3	100	35	0	0	118699	118733	58822914	58822948	3e-06	65.8
	Query_1	chromosome3	96.3	54	2	0	62637	62690	59121362	59121415	2e-13	89.8
	Query_1	chromosome3	77.5	156	21	13	94891	95039	59644344	59644499	3e-11	82.4
140	Query_1	chromosome3	87.1	92	10	2	17147	17238	59837362	59837453	6e-18	104
140	Query_1	chromosome3	96.15	78	3	0	62860	62937	59837487	59837564	4e-25	128
140	Query_1	chromosome3	84.47	311	24	2	10387	10590	59837567	59837877	1e-45	196
	Query_1	chromosome3	79.56	180	25	7	109757	109926	60065400	60065579	2e-22	119
	Query_1	chromosome3	96.94	257	3	0	109110	109236	60108299	60108555	3e-36	165
	Query_1	chromosome3	90.74	162	8	3	46694	46848	60523400	60523561	1e-49	209
	Query_1	chromosome3	100	62	0	0	85431	85492	61491798	61491859	3e-21	115
	Query_1	chromosome3	99.49	196	1	0	113589	113784	61743635	61743830	4e-94	357
	Query_1	chromosome3	82.31	257	36	5	47193	47445	61843815	61844071	8e-52	217
141	Query_1	chromosome3	93.65	63	4	0	22716	22778	62234295	62234357	4e-15	95.3
141	Query_1	chromosome3	91.89	208	8	1	101465	101575	62234363	62234570	6e-33	154
	Query_1	chromosome3	98.77	2354	2	2	8503	9403	62380708	62383061	9e-161	579
	Query_1	chromosome3	76.19	138	19	15	50095	50234	63989949	63990086	1e-05	63.9
142	Query_1	chromosome3	97.96	311	1	0	10387	10590	64045126	64045436	2e-12	86.1
142	Query_1	chromosome3	96.15	203	3	0	17147	17238	64045439	64045641	4e-25	128
	Query_1	chromosome3	89.57	163	15	1	16104	16264	65045685	65045847	2e-48	206
143	Query_1	chromosome3	95.77	71	3	0	36682	36752	65466077	65466147	3e-21	115
143	Query_1	chromosome3	95.45	266	8	0	102664	102839	65466148	65466413	3e-71	281
143	Query_1	chromosome3	97.1	69	2	0	16115	16183	65466414	65466482	8e-22	117
	Query_1	chromosome3	98.15	54	1	0	16892	16945	67414376	67414429	4e-15	95.3
	Query_1	chromosome3	98.15	54	1	0	16892	16945	67431801	67431854	4e-15	95.3
	Query_1	chromosome3	79.56	175	26	8	51493	51668	67658881	67659055	2e-22	119
	Query_1	chromosome3	76.82	183	15	19	50095	50256	67994855	67995037	8e-07	67.6
	Query_1	chromosome3	85.57	97	13	1	25239	25334	68268683	68268779	8e-17	100
	Query_1	chromosome3	80.22	87	11	7	50034	50121	68348876	68348962	4e-05	62.1
	Query_1	chromosome3	77.93	133	15	16	50095	50234	71311057	71311189	5e-09	75
144	Query_1	chromosome3	81.82	184	20	12	29132	29327	71587420	71587603	2e-32	152
144	Query_1	chromosome3	84.72	137	12	6	28953	29093	71587606	71587742	2e-27	135
144	Query_1	chromosome3	83.51	96	14	2	28866	28961	71589524	71589619	2e-13	89.8
145	Query_1	chromosome3	82.09	194	24	7	29132	29327	71661126	71661319	4e-35	161
145	Query_1	chromosome3	84.55	107	9	3	28989	29093	71661322	71661428	2e-17	102
145	Query_1	chromosome3	84.38	257	8	3	28864	29057	71661433	71661689	6e-13	87.9
	Query_1	chromosome3	91.75	96	7	1	97561	97657	73375815	73375910	8e-27	134
	Query_1	chromosome3	98.59	71	1	0	41540	41610	73920382	73920452	1e-24	126
	Query_1	chromosome3	75.8	148	20	18	50087	50234	75240125	75240272	1e-05	63.9
	Query_1	chromosome3	96.39	82	0	3	7673	7753	75384766	75384847	8e-27	134
	Query_1	chromosome3	76.51	138	15	19	50095	50234	76669284	76669421	1e-05	63.9
	Query_1	chromosome3	93.02	42	2	1	57935	57977	77577646	77577687	4e-05	62.1
	Query_1	chromosome3	74.51	199	24	28	50095	50275	78025040	78025238	1e-05	63.9
	Query_1	chromosome3	96.67	176	3	0	102310	102441	78723762	78723937	8e-32	150
	Query_1	chromosome3	86.57	67	9	0	66596	66662	79070877	79070943	5e-09	75
	Query_1	chromosome3	98.94	282	3	0	110772	111053	79946900	79947181	1e-138	505
	Query_1	chromosome3	93.94	99	6	0	28532	28630	80706619	80706717	8e-32	150
	Query_1	chromosome3	78.63	113	8	14	50011	50114	80905862	80905974	4e-05	62.1
	Query_1	chromosome3	88.57	126	8	0	96826	96895	82248954	82249079	2e-12	86.1
	Query_1	chromosome3	77.03	136	17	17	50095	50237	83745838	83745973	2e-07	69.4
	Query_1	chromosome3	94.38	246	11	1	117227	117475	84690447	84690692	9e-101	379
	Query_1	chromosome3	91.92	198	12	2	8491	8548	85350075	85350272	5e-69	274
	Query_1	chromosome3	94.64	112	6	0	99124	99235	87581821	87581932	5e-39	174
	Query_1	chromosome3	93.1	58	4	0	6373	6430	88484056	88484113	2e-12	86.1
146	Query_1	chromosome3	80.77	104	18	2	102400	102501	88614989	88615092	1e-10	80.5
146	Query_1	chromosome3	86.27	102	13	1	23574	23674	88615136	88615237	1e-19	110
	Query_1	chromosome3	80.2	1073	153	27	107284	108374	91810868	91811940	0	774
147	Query_1	chromosome3	94.44	108	6	0	48106	48213	93916997	93917104	8e-37	167
147	Query_1	chromosome3	97.18	71	2	0	16070	16140	93917112	93917182	6e-23	121
147	Query_1	chromosome3	94	277	5	1	96285	96465	93917183	93917459	8e-32	150
148	Query_1	chromosome3	98.3	467	5	1	32204	32673	94388604	94389070	0	821
148	Query_1	chromosome3	95.74	92	2	1	32162	32255	94389071	94389162	8e-32	150
149	Query_1	chromosome3	81.91	94	16	1	124563	124655	94511622	94511715	4e-10	78.7
149	Query_1	chromosome3	87.36	86	8	3	124331	124415	94511818	94511903	1e-15	97.1
149	Query_1	chromosome3	87.88	65	6	2	124511	124575	94513584	94513648	1e-09	76.8
150	Query_1	chromosome3	76.55	178	20	14	50095	50231	95695180	95695357	8e-07	67.6
150	Query_1	chromosome3	76.19	142	18	16	50095	50229	95695942	95696083	4e-05	62.1
151	Query_1	chromosome3	75	339	34	8	109242	109433	97392480	97392818	1e-09	76.8
151	Query_1	chromosome3	75	399	68	25	109802	110233	97392975	97393373	1e-35	163
152	Query_1	chromosome3	92.45	53	4	0	97558	97610	97835521	97835573	1e-09	76.8
152	Query_1	chromosome3	88.71	414	36	0	107172	107490	97835639	97836052	4e-104	390
	Query_1	chromosome3	82.14	140	25	0	100842	100981	97860737	97860876	6e-23	121
153	Query_1	chromosome3	100	105	0	0	74391	74495	99525635	99525739	4e-45	195
153	Query_1	chromosome3	99.61	256	1	0	59569	59824	99525743	99525998	2e-127	468
153	Query_1	chromosome3	99.28	139	1	0	92163	92301	99526236	99526374	2e-62	252
153	Query_1	chromosome3	100	139	0	0	23875	24013	99526584	99526722	5e-64	257
153	Query_1	chromosome3	99.23	259	0	1	52066	52326	99526731	99526989	5e-128	470
153	Query_1	chromosome3	98.9	183	1	0	36585	36679	99526987	99527169	1e-35	163
153	Query_1	chromosome3	97.47	197	1	1	44741	44860	99527554	99527750	8e-27	134
153	Query_1	chromosome3	99.32	148	1	0	111255	111402	99527778	99527925	2e-67	268
153	Query_1	chromosome3	99.28	138	1	0	34403	34540	99528254	99528391	8e-62	250
153	Query_1	chromosome3	100	94	0	0	123781	123874	99528393	99528486	5e-39	174
153	Query_1	chromosome3	98.45	330	1	2	118983	119176	99528861	99529190	4e-89	340
153	Query_1	chromosome3	100	47	0	0	125425	125471	99529884	99529930	6e-13	87.9
154	Query_1	chromosome3	92.22	236	11	2	79297	79475	100114099	100114334	2e-62	252
154	Query_1	chromosome3	94.44	54	3	0	11901	11954	100114336	100114389	8e-12	84.2
154	Query_1	chromosome3	89.66	87	9	0	59727	59813	100114416	100114502	4e-20	111
	Query_1	chromosome3	98.7	77	1	0	93672	93748	100794005	100794081	6e-28	137
	Query_1	chromosome3	91.13	116	2	4	85415	85537	101440391	101440506	1e-34	159
	Query_1	chromosome3	92.31	207	15	1	81343	81550	101858212	101858418	3e-75	294
	Query_1	chromosome3	85.92	70	7	3	94894	94962	102301498	102301567	2e-08	73.1
155	Query_1	chromosome3	98.11	53	1	0	38543	38595	103849342	103849394	1e-14	93.5
155	Query_1	chromosome3	90.87	219	19	1	38591	38808	103850245	103850463	1e-74	292
	Query_1	chromosome3	100	33	0	0	9942	9974	105108603	105108635	4e-05	62.1
	Query_1	chromosome3	89.28	456	47	2	48258	48713	105256985	105257440	1e-158	571
	Query_1	chromosome3	100	33	0	0	9942	9974	106019433	106019465	4e-05	62.1
156	Query_1	chromosome3	100	33	0	0	9942	9974	106114595	106114627	4e-05	62.1
156	Query_1	chromosome3	100	33	0	0	9942	9974	106117121	106117153	4e-05	62.1
157	Query_1	chromosome3	85.9	77	10	1	108564	108641	106307481	106307557	3e-11	82.4
157	Query_1	chromosome3	86.27	100	11	2	108282	108382	106307623	106307722	5e-19	108
	Query_1	chromosome3	97.96	49	1	0	101745	101793	106615491	106615539	2e-12	86.1
	Query_1	chromosome3	83.54	79	2	6	119176	119243	106859802	106859880	1e-05	63.9
158	Query_1	chromosome3	95.65	92	4	0	73388	73479	109870426	109870517	3e-31	148
158	Query_1	chromosome3	94.82	251	12	1	61936	62185	109870519	109870769	4e-104	390
	Query_1	chromosome3	77.34	120	15	13	50095	50216	110045803	110045922	1e-05	63.9
	Query_1	chromosome3	82.43	73	9	3	68654	68724	110077928	110078000	4e-05	62.1
	Query_1	chromosome3	78.27	316	49	13	85684	86015	111104043	111104358	4e-45	195
	Query_1	chromosome3	100	38	0	0	92730	92767	112265713	112265750	6e-08	71.3
159	Query_1	chromosome3	89.42	104	11	0	326	429	112318799	112318902	3e-26	132
159	Query_1	chromosome3	85.74	518	57	6	356	858	112318903	112319420	7e-147	532
	Query_1	chromosome4	74.07	275	53	17	17045	17339	661315	661589	8e-17	100
	Query_1	chromosome4	92.78	96	5	2	109092	109187	1003159	1003254	2e-28	139
	Query_1	chromosome4	83.93	297	31	5	46395	46689	1266519	1266815	1e-69	276
	Query_1	chromosome4	92.63	95	1	1	27561	27649	1286976	1287070	3e-26	132
	Query_1	chromosome4	80.85	92	16	2	91944	92037	1331807	1331898	2e-08	73.1
	Query_1	chromosome4	88.68	153	12	2	112995	113153	1805941	1806093	2e-43	189
	Query_1	chromosome4	98.58	211	2	1	57255	57464	1874562	1874772	2e-98	372
	Query_1	chromosome4	85.86	97	2	7	4623	4711	1964479	1964575	4e-15	95.3
160	Query_1	chromosome4	79.4	387	63	12	98837	99235	2253236	2253622	8e-67	267
160	Query_1	chromosome4	79.17	429	36	3	98837	99235	2255510	2255938	1e-25	130
	Query_1	chromosome4	85.29	65	6	4	113276	113342	3544864	3544928	8e-07	67.6
	Query_1	chromosome4	95.38	166	3	0	15742	15847	4425364	4425529	6e-18	104
	Query_1	chromosome4	98.61	72	1	0	42875	42946	4627434	4627505	4e-25	128
	Query_1	chromosome4	83.89	179	23	4	26309	26483	4767588	4767766	8e-37	167
	Query_1	chromosome4	92.74	297	14	4	10341	10641	4917170	4917466	3e-116	431
	Query_1	chromosome4	85.48	62	8	1	127153	127213	5050951	5051012	1e-05	63.9
	Query_1	chromosome4	97.22	36	1	0	84919	84954	5436664	5436699	4e-05	62.1
161	Query_1	chromosome4	98.55	69	1	0	93520	93588	6149962	6150030	2e-23	122
161	Query_1	chromosome4	99.25	265	2	0	93520	93784	6150032	6150296	9e-131	479
	Query_1	chromosome4	93.27	104	6	1	15787	15889	6450519	6450622	2e-32	152
	Query_1	chromosome4	92.31	64	4	1	117671	117735	6604723	6604786	5e-14	91.6
	Query_1	chromosome4	86.6	168	12	1	105369	105464	6903308	6903475	2e-18	106
162	Query_1	chromosome4	97.77	444	4	3	49856	50303	7020030	7020473	0	769
162	Query_1	chromosome4	99.89	2643	2	1	47222	49865	7020573	7023215	0	4865
162	Query_1	chromosome4	95.09	160	4	3	50009	50170	7023216	7023375	6e-63	254
	Query_1	chromosome4	100	35	0	0	107145	107179	7342529	7342563	3e-06	65.8
	Query_1	chromosome4	96.12	129	5	0	27217	27345	7768172	7768300	4e-50	211
163	Query_1	chromosome4	91.48	176	14	1	18722	18896	8837995	8838170	5e-59	241
163	Query_1	chromosome4	91.17	781	68	1	18722	19501	8838183	8838963	0	1059
164	Query_1	chromosome4	92.11	76	6	0	19503	19578	8844800	8844875	5e-19	108
164	Query_1	chromosome4	93.79	1151	22	4	19607	20704	8844876	8846026	3e-175	627
	Query_1	chromosome4	89.8	49	5	0	89336	89384	9114259	9114307	1e-05	63.9
	Query_1	chromosome4	87.19	235	13	3	41163	41393	9299491	9299725	1e-64	259
	Query_1	chromosome4	96.91	194	6	0	25859	26052	9501642	9501835	1e-84	326
	Query_1	chromosome4	76.6	129	16	15	50099	50234	9845218	9845346	4e-05	62.1
	Query_1	chromosome4	85.71	62	7	2	23862	23923	10243666	10243727	3e-06	65.8
	Query_1	chromosome4	98.48	66	1	0	32886	32951	10590455	10590520	8e-22	117
	Query_1	chromosome4	94.37	71	3	1	128174	128243	10663299	10663369	5e-19	108
	Query_1	chromosome4	89.37	205	18	4	125126	125330	11986851	11987055	5e-64	257
	Query_1	chromosome4	91.82	159	12	1	102093	102250	13030426	13030584	6e-53	220
	Query_1	chromosome4	87.23	94	4	3	7900	7985	13331898	13331991	8e-17	100
	Query_1	chromosome4	99.69	323	1	0	4679	5001	13689188	13689510	1e-164	592
	Query_1	chromosome4	77.68	108	19	5	11910	12019	13783000	13783107	1e-05	63.9
	Query_1	chromosome4	92.68	81	5	1	99463	99544	13859357	13859437	8e-22	117
	Query_1	chromosome4	94.55	375	3	0	114895	115261	15372139	15372513	2e-12	86.1
	Query_1	chromosome4	84.55	203	16	10	7074	7292	16429083	16429285	2e-47	202
165	Query_1	chromosome4	98.88	89	1	0	61841	61929	16730330	16730418	1e-34	159
165	Query_1	chromosome4	98	150	3	0	61734	61883	16730420	16730569	4e-65	261
165	Query_1	chromosome4	86.96	92	11	1	100830	100920	16735210	16735301	2e-17	102
	Query_1	chromosome4	81.21	145	18	5	79332	79474	17641991	17642135	4e-20	111
	Query_1	chromosome4	75.97	146	17	19	50095	50236	18083510	18083655	4e-05	62.1
166	Query_1	chromosome4	95.5	223	4	1	104823	104932	18696056	18696278	1e-39	176
166	Query_1	chromosome4	97.44	39	1	0	126164	126202	18696282	18696320	8e-07	67.6
166	Query_1	chromosome4	97.12	177	2	1	26591	26693	18696331	18696507	5e-39	174
	Query_1	chromosome4	82.91	198	32	2	81205	81402	18919683	18919880	4e-40	178
	Query_1	chromosome4	78.3	102	16	7	50101	50203	19317379	19317480	4e-05	62.1
	Query_1	chromosome4	94.21	190	11	0	94833	95022	19780736	19780925	4e-74	291
	Query_1	chromosome4	98.64	803	5	3	1981	2789	20127577	20128379	0	1428
	Query_1	chromosome4	74.96	672	136	23	72363	73049	20785610	20786281	2e-72	285
	Query_1	chromosome4	87.15	178	20	2	59684	59860	20796727	20796904	8e-47	200
	Query_1	chromosome4	97.06	408	11	1	125264	125670	20883275	20883682	0	686
	Query_1	chromosome4	77.78	125	13	13	50162	50273	21128539	21128663	1e-05	63.9
	Query_1	chromosome4	94.16	246	8	0	36989	37125	21484669	21484914	1e-49	209
	Query_1	chromosome4	96.9	257	7	1	74269	74526	22223049	22223305	3e-116	431
	Query_1	chromosome4	96.51	361	3	0	74269	74525	22308289	22308649	1e-29	143
167	Query_1	chromosome4	97.81	618	6	0	62245	62518	23546052	23546669	4e-129	473
167	Query_1	chromosome4	98.63	461	1	0	119479	119808	23546670	23547130	1e-25	130
	Query_1	chromosome4	100	174	0	0	110965	111138	24016553	24016726	2e-83	322
	Query_1	chromosome4	96.39	83	3	0	44509	44591	24144167	24144249	6e-28	137
168	Query_1	chromosome4	98.41	63	1	0	102983	103045	24265816	24265878	4e-20	111
168	Query_1	chromosome4	96.08	51	2	0	17722	17772	24266003	24266053	8e-12	84.2
	Query_1	chromosome4	100	49	0	0	16213	16261	24424504	24424552	5e-14	91.6
	Query_1	chromosome4	100	453	0	0	24183	24602	24479050	24479502	8e-07	67.6
	Query_1	chromosome4	84.07	113	18	0	57883	57995	26950636	26950748	1e-19	110
169	Query_1	chromosome4	93.12	649	40	2	918	1571	27071054	27071702	0	953
169	Query_1	chromosome4	97.78	45	1	0	94177	94221	27071709	27071753	4e-10	78.7
170	Query_1	chromosome4	96.55	87	3	0	7371	7457	28321471	28321557	4e-30	145
170	Query_1	chromosome4	86.59	82	9	2	7406	7485	28321604	28321685	2e-13	89.8
170	Query_1	chromosome4	87.14	137	15	3	7511	7650	28321800	28321936	2e-33	156
	Query_1	chromosome4	86.96	69	9	0	65585	65653	28631499	28631567	4e-10	78.7
171	Query_1	chromosome4	76.22	137	22	12	50095	50231	28717669	28717805	3e-06	65.8
171	Query_1	chromosome4	76.83	155	15	21	50087	50236	28718097	28718251	6e-08	71.3
	Query_1	chromosome4	97	210	3	0	3051	3150	29665890	29666099	2e-37	169
	Query_1	chromosome4	89.31	131	7	2	23618	23741	29761586	29761716	5e-34	158
	Query_1	chromosome4	97.92	47	0	1	32097	32144	30501772	30501818	3e-11	82.4
	Query_1	chromosome4	76.88	152	20	17	50100	50250	30956395	30956546	5e-09	75
	Query_1	chromosome4	100	155	0	0	93071	93225	32624483	32624637	6e-73	287
	Query_1	chromosome4	95.67	380	4	1	72696	73088	32749808	32750187	5e-173	619
	Query_1	chromosome4	88.31	77	7	2	59691	59765	32774163	32774239	5e-14	91.6
	Query_1	chromosome4	96.23	52	0	2	80874	80925	33596560	33596611	2e-12	86.1
	Query_1	chromosome4	96.15	51	1	1	80874	80925	33621655	33621705	8e-12	84.2
	Query_1	chromosome4	75.13	176	22	25	50100	50276	33802098	33802273	3e-06	65.8
	Query_1	chromosome4	82.61	69	12	0	9660	9728	33822212	33822280	4e-05	62.1
	Query_1	chromosome4	75.62	152	22	13	118634	118784	33894613	33894764	1e-05	63.9
	Query_1	chromosome4	99.31	291	2	0	57913	58203	34198726	34199016	3e-145	527
	Query_1	chromosome4	75.94	131	29	3	89279	89410	34432804	34432934	3e-06	65.8
	Query_1	chromosome4	76.64	131	16	16	50095	50221	34746072	34746202	4e-05	62.1
172	Query_1	chromosome4	94	324	9	0	68004	68176	34948629	34948952	4e-55	228
172	Query_1	chromosome4	91.72	168	12	2	98987	99154	34948961	34949128	8e-57	233
172	Query_1	chromosome4	89.69	96	9	1	26549	26645	34949135	34949230	2e-23	122
172	Query_1	chromosome4	89.02	82	9	0	13946	14027	34949231	34949312	2e-17	102
	Query_1	chromosome4	77.69	122	9	18	50095	50212	35837411	35837532	4e-05	62.1
	Query_1	chromosome4	100	49	0	0	9237	9285	35935652	35935700	5e-14	91.6
	Query_1	chromosome4	76.16	144	20	16	50095	50236	36291132	36291275	3e-06	65.8
	Query_1	chromosome4	98.98	98	1	0	109184	109281	37122067	37122164	1e-39	176
173	Query_1	chromosome4	95.19	186	8	1	46089	46275	37239456	37239641	3e-75	294
173	Query_1	chromosome4	100	1096	0	0	44991	46086	37240400	37241495	0	2025
	Query_1	chromosome4	93.02	43	3	0	8571	8613	37502401	37502443	1e-05	63.9
174	Query_1	chromosome4	98.82	169	2	0	57215	57383	37830298	37830466	2e-77	302
174	Query_1	chromosome4	95.08	121	4	2	57381	57501	37830492	37830612	5e-44	191
	Query_1	chromosome4	88.17	93	11	0	109911	110003	38404828	38404920	4e-20	111
	Query_1	chromosome4	89.23	126	10	1	74971	75100	39089591	39089716	1e-34	159
	Query_1	chromosome4	76.19	138	20	14	50094	50234	39211488	39211625	1e-05	63.9
	Query_1	chromosome4	75.71	171	19	21	50095	50253	40200785	40200955	8e-07	67.6
	Query_1	chromosome4	84	73	4	8	113280	113348	41161148	41161220	3e-06	65.8
	Query_1	chromosome4	97.3	37	0	1	6719	6754	42369228	42369264	4e-05	62.1
175	Query_1	chromosome4	96.09	224	5	0	3106	3233	43974685	43974908	1e-49	209
175	Query_1	chromosome4	99.14	184	1	0	55334	55465	43974909	43975092	1e-49	209
176	Query_1	chromosome4	83.33	96	16	0	31019	31114	44605202	44605297	2e-13	89.8
176	Query_1	chromosome4	87	93	5	6	30851	30949	44605308	44605400	2e-18	106
	Query_1	chromosome4	96.3	81	2	1	74810	74889	45003418	45003498	3e-26	132
	Query_1	chromosome4	74.63	186	22	26	50083	50276	45045553	45045738	3e-06	65.8
	Query_1	chromosome4	81.38	143	20	7	125397	125536	45389217	45389359	4e-20	111
	Query_1	chromosome4	99.41	169	1	0	117044	117212	45783735	45783903	4e-79	307
	Query_1	chromosome4	92.16	51	4	0	101531	101581	46051939	46051989	2e-08	73.1
	Query_1	chromosome4	100	56	0	0	38301	38356	46269399	46269454	6e-18	104
	Query_1	chromosome4	96.61	502	16	1	59376	59876	46283638	46284139	0	832
	Query_1	chromosome4	94.53	128	7	0	67986	68113	46514124	46514251	3e-46	198
177	Query_1	chromosome4	100	1035	0	0	42382	43416	46981167	46982201	0	1912
177	Query_1	chromosome4	99.77	668	0	1	42382	42992	46983217	46983884	0	785
	Query_1	chromosome4	92.75	69	5	0	119016	119084	47247293	47247361	8e-17	100
	Query_1	chromosome4	91.12	516	9	33	45252	45755	47319162	47319677	0	682
178	Query_1	chromosome4	93.87	522	5	4	118471	118731	47450597	47451118	1e-80	313
178	Query_1	chromosome4	95.8	187	5	0	37775	37893	47451119	47451305	1e-44	193
	Query_1	chromosome4	91.12	168	14	1	104151	104319	47575037	47575204	4e-55	228
	Query_1	chromosome4	92.86	56	4	0	94840	94895	49070918	49070973	3e-11	82.4
	Query_1	chromosome4	75.13	189	25	24	50095	50275	49183839	49184027	6e-08	71.3
179	Query_1	chromosome4	75.74	153	18	19	50100	50261	49384350	49384502	1e-05	63.9
179	Query_1	chromosome4	74.3	171	30	15	50101	50271	49384705	49384875	4e-05	62.1
	Query_1	chromosome4	98.86	88	1	0	60917	61004	49987443	49987530	5e-34	158
	Query_1	chromosome4	92.25	991	24	4	25806	26437	50202523	50203513	1e-144	525
	Query_1	chromosome4	100	33	0	0	5792	5824	51094948	51094980	4e-05	62.1
	Query_1	chromosome4	93.26	86	3	1	65681	65769	51983312	51983397	4e-25	128
	Query_1	chromosome4	92.8	250	16	2	84166	84413	52335515	52335764	3e-95	361
180	Query_1	chromosome4	100	33	0	0	56581	56613	53279082	53279114	4e-05	62.1
180	Query_1	chromosome4	98.4	375	6	0	90391	90765	53279139	53279513	0	660
180	Query_1	chromosome4	97.8	90	1	1	108147	108237	53279520	53279609	2e-33	156
	Query_1	chromosome4	98.86	350	3	1	71790	72140	54149860	54150209	1e-174	625
	Query_1	chromosome4	100	47	0	0	26410	26456	54157476	54157522	6e-13	87.9
	Query_1	chromosome4	83.22	148	22	3	1368	1514	54482630	54482777	8e-27	134
181	Query_1	chromosome4	80.54	148	26	3	1368	1514	54541694	54541841	4e-20	111
181	Query_1	chromosome4	80.54	148	26	3	1368	1514	54543800	54543947	4e-20	111
	Query_1	chromosome4	96.3	54	2	0	80344	80397	54697737	54697790	2e-13	89.8
	Query_1	chromosome4	84.82	216	24	6	123726	123947	56537698	56537913	8e-52	217
182	Query_1	chromosome4	75.46	158	22	18	50087	50236	57498749	57498906	1e-05	63.9
182	Query_1	chromosome4	75.46	158	22	18	50087	50236	57500869	57501026	1e-05	63.9
	Query_1	chromosome4	95	40	2	0	60305	60344	57862570	57862609	1e-05	63.9
	Query_1	chromosome4	75.86	141	22	13	50099	50234	57933193	57933333	4e-05	62.1
	Query_1	chromosome4	97	99	2	1	65727	65826	59167720	59167818	8e-37	167
183	Query_1	chromosome4	99.66	855	1	0	42580	43364	60742560	60743414	3e-150	544
183	Query_1	chromosome4	96.84	95	3	0	43327	43421	60743415	60743509	1e-34	159
	Query_1	chromosome4	79.65	98	5	15	50173	50282	62168761	62168858	3e-06	65.8
	Query_1	chromosome4	75.43	169	19	24	50095	50251	62210934	62211102	1e-05	63.9
	Query_1	chromosome4	84.85	63	6	4	113280	113344	62804194	62804256	1e-05	63.9
184	Query_1	chromosome4	79.63	158	27	5	44620	44779	64176253	64176410	4e-20	111
184	Query_1	chromosome4	95.95	485	10	3	3281	3773	64179442	64179926	0	793
	Query_1	chromosome4	98.08	51	0	1	16825	16876	65170046	65170096	2e-13	89.8
185	Query_1	chromosome4	98.38	309	5	0	33489	33797	65678599	65678907	3e-150	544
185	Query_1	chromosome4	100	69	0	0	33458	33526	65678908	65678976	4e-25	128
185	Query_1	chromosome4	98.53	68	1	0	34661	34728	65679005	65679072	6e-23	121
185	Query_1	chromosome4	100	62	0	0	37026	37087	65679133	65679194	3e-21	115
186	Query_1	chromosome4	90.62	96	9	0	22626	22721	65772472	65772567	4e-25	128
186	Query_1	chromosome4	85.16	477	58	5	22230	22721	65772664	65773140	4e-134	490
186	Query_1	chromosome4	85.12	428	46	4	46474	46902	65773144	65773571	4e-89	340
	Query_1	chromosome4	83.85	190	29	2	20113	20304	65849615	65849804	3e-41	182
	Query_1	chromosome4	84.31	101	15	1	27531	27632	66532858	66532958	3e-16	99
	Query_1	chromosome4	75.6	191	19	29	50014	50282	66779091	66779281	5e-09	75
187	Query_1	chromosome4	92.73	110	8	0	46252	46361	67474884	67474993	1e-34	159
187	Query_1	chromosome4	91.98	187	13	2	16155	16339	67474996	67475182	4e-65	261
	Query_1	chromosome4	97.1	68	1	1	30447	30515	68871360	68871427	3e-21	115
	Query_1	chromosome4	75.15	165	22	20	50095	50247	69486898	69487062	4e-05	62.1
188	Query_1	chromosome4	96.88	64	2	0	12896	12959	69634966	69635029	5e-19	108
188	Query_1	chromosome4	97.22	36	1	0	93360	93395	69636499	69636534	4e-05	62.1
	Query_1	chromosome4	76.88	147	16	19	50085	50236	70379617	70379763	6e-08	71.3
	Query_1	chromosome4	75.93	155	19	20	50095	50243	70814572	70814726	3e-06	65.8
189	Query_1	chromosome4	96.89	158	2	1	117209	117369	73398967	73399124	8e-67	267
189	Query_1	chromosome4	100	70	0	0	117207	117276	73399125	73399194	1e-25	130
	Query_1	chromosome4	96.92	65	2	0	353	417	73412817	73412881	1e-19	110
	Query_1	chromosome4	79.83	113	12	10	50159	50271	73543096	73543208	1e-09	76.8
	Query_1	chromosome4	89.74	117	12	0	76788	76904	73604228	73604344	8e-32	150
	Query_1	chromosome4	86.67	151	8	7	46094	46258	73784975	73785125	6e-38	171
190	Query_1	chromosome4	90.42	166	14	2	111080	111245	74134195	74134360	2e-52	219
190	Query_1	chromosome4	84.71	268	25	1	20376	20545	74134366	74134633	2e-37	169
190	Query_1	chromosome4	98.21	293	4	0	110006	110231	74137984	74138276	4e-104	390
	Query_1	chromosome4	98.61	72	1	0	122589	122660	76373018	76373089	4e-25	128
	Query_1	chromosome4	86.57	214	22	7	127309	127519	77157066	77157279	3e-56	231
191	Query_1	chromosome4	98.67	75	1	0	39436	39510	79044723	79044797	8e-27	134
191	Query_1	chromosome4	92.78	97	7	0	74514	74610	79044802	79044898	5e-29	141
191	Query_1	chromosome4	87.05	138	17	1	101177	101315	79045071	79045208	2e-33	156
191	Query_1	chromosome4	96.3	80	2	1	12879	12959	79045209	79045288	3e-26	132
191	Query_1	chromosome4	89.69	96	9	1	39750	39846	79045381	79045476	2e-23	122
191	Query_1	chromosome4	90.57	104	6	4	106888	106991	79045484	79045587	6e-28	137
191	Query_1	chromosome4	88.84	223	24	1	73038	73261	79045601	79045823	5e-69	274
191	Query_1	chromosome4	93.02	86	6	0	27585	27670	79045825	79045910	1e-24	126
191	Query_1	chromosome4	92.37	131	9	1	11070	11199	79045911	79046041	2e-42	185
	Query_1	chromosome4	95.45	131	5	1	11345	11476	79562529	79562659	1e-49	209
	Query_1	chromosome4	99.34	609	4	0	48186	48794	79665617	79666225	0	1103
	Query_1	chromosome4	89.09	55	6	0	102932	102986	80141349	80141403	2e-07	69.4
	Query_1	chromosome4	76.51	157	17	18	50094	50237	81132161	81132317	3e-06	65.8
	Query_1	chromosome4	100	146	0	0	1027	1172	81337377	81337522	6e-68	270
	Query_1	chromosome4	95.17	144	6	1	36716	36860	81597110	81597253	4e-55	228
	Query_1	chromosome4	89.29	56	6	0	112711	112766	82425142	82425197	6e-08	71.3
192	Query_1	chromosome4	88.18	110	13	0	42427	42536	82459570	82459679	3e-26	132
192	Query_1	chromosome4	89.02	164	18	0	84912	85075	82459736	82459899	6e-48	204
192	Query_1	chromosome4	92	504	6	0	126223	126468	82459956	82460459	2e-18	106
192	Query_1	chromosome4	84.58	325	38	1	122054	122306	82460598	82460922	8e-62	250
192	Query_1	chromosome4	85.59	262	14	2	35345	35497	82460920	82461181	3e-21	115
192	Query_1	chromosome4	89.08	173	18	1	122471	122644	82461470	82461642	3e-51	215
193	Query_1	chromosome4	95.97	124	5	0	22512	22635	82523363	82523486	2e-47	202
193	Query_1	chromosome4	96.47	307	6	1	22267	22578	82523487	82523793	3e-140	510
194	Query_1	chromosome4	71.81	328	60	32	101134	101444	82706826	82707153	1e-05	63.9
194	Query_1	chromosome4	78.95	150	16	14	101729	101866	82707435	82707584	2e-13	89.8
	Query_1	chromosome4	78.76	101	11	12	50027	50138	83580001	83580101	1e-05	63.9
	Query_1	chromosome4	80.22	89	11	6	50183	50268	85031596	85031684	4e-05	62.1
	Query_1	chromosome4	74.88	203	22	31	50087	50282	86425454	86425656	8e-07	67.6
	Query_1	chromosome4	76.07	148	24	7	50343	50505	89811244	89811391	6e-08	71.3
	Query_1	chromosome4	87.5	55	4	3	113289	113342	90320993	90321047	4e-05	62.1
	Query_1	chromosome4	100	52	0	0	105427	105478	92256968	92257019	1e-15	97.1
195	Query_1	chromosome4	95.35	43	2	0	55291	55333	93801925	93801967	2e-07	69.4
195	Query_1	chromosome4	94.25	87	4	1	114999	115084	93802349	93802435	3e-26	132
	Query_1	chromosome4	74	185	34	15	127172	127368	93920559	93920743	3e-06	65.8
	Query_1	chromosome4	84.54	96	10	5	9828	9920	94599709	94599804	5e-14	91.6
196	Query_1	chromosome4	98.04	51	1	0	23537	23587	94927659	94927709	2e-13	89.8
196	Query_1	chromosome4	97.37	136	0	1	111232	111298	94927781	94927916	1e-05	63.9
196	Query_1	chromosome4	97.14	70	2	0	122135	122204	94928129	94928198	2e-22	119
196	Query_1	chromosome4	100	93	0	0	90427	90485	94928328	94928420	1e-19	110
196	Query_1	chromosome4	98.98	284	1	0	23365	23473	94928417	94928700	1e-39	176
196	Query_1	chromosome4	98.77	81	1	0	24634	24714	94928901	94928981	4e-30	145
196	Query_1	chromosome4	97.87	47	1	0	86122	86168	94929045	94929091	3e-11	82.4
	Query_1	chromosome4	88.89	81	9	0	106275	106355	95705942	95706022	8e-17	100
	Query_1	chromosome4	97.22	36	1	0	2958	2993	97062845	97062880	4e-05	62.1
	Query_1	chromosome4	86.67	60	8	0	106358	106417	98126094	98126153	8e-07	67.6
	Query_1	chromosome4	100	155	0	0	69187	69341	98431660	98431814	6e-73	287
	Query_1	chromosome4	76.03	190	19	16	50095	50237	99333081	99333270	4e-05	62.1
	Query_1	chromosome4	90.41	385	23	7	3108	3480	100717185	100717569	9e-136	496
197	Query_1	chromosome4	99.42	172	1	0	49103	49274	101274412	101274583	1e-80	313
197	Query_1	chromosome4	96.8	187	4	0	24309	24433	101274584	101274770	1e-49	209
	Query_1	chromosome4	93.33	58	1	2	45036	45094	101459746	101459803	2e-12	86.1
	Query_1	chromosome4	76.28	144	19	18	50087	50236	103773183	103773326	8e-07	67.6
	Query_1	chromosome4	76.6	130	15	14	50104	50237	104206380	104206509	4e-05	62.1
198	Query_1	chromosome4	90.7	86	7	1	92861	92945	107253566	107253651	1e-20	113
198	Query_1	chromosome4	91.38	219	4	1	113543	113739	107254262	107254480	4e-10	78.7
199	Query_1	chromosome4	80.61	98	17	2	42850	42945	107524544	107524641	5e-09	75
199	Query_1	chromosome4	80.61	98	17	2	42850	42945	107525057	107525154	5e-09	75
200	Query_1	chromosome4	90.45	313	24	3	6040	6348	107610779	107611091	1e-109	409
200	Query_1	chromosome4	91.3	68	4	2	6411	6478	107611092	107611159	1e-14	93.5
201	Query_1	chromosome4	100	767	0	0	124206	124610	108048664	108049430	4e-05	62.1
201	Query_1	chromosome4	97.01	167	5	0	124201	124367	108049433	108049599	3e-71	281
	Query_1	chromosome4	91.3	45	2	2	113293	113337	108669713	108669757	4e-05	62.1
	Query_1	chromosome4	94.17	120	7	0	69005	69124	109103351	109103470	8e-42	183
	Query_1	chromosome4	93.33	120	8	0	69005	69124	109111278	109111397	4e-40	178
	Query_1	chromosome4	96	50	2	0	10157	10206	109707616	109707665	3e-11	82.4
	Query_1	chromosome4	96.83	63	0	2	12521	12581	110696982	110697044	6e-18	104
	Query_1	chromosome4	94.74	57	3	0	72933	72989	111888775	111888831	2e-13	89.8
202	Query_1	chromosome4	85.15	101	14	1	102706	102805	112697114	112697214	2e-17	102
202	Query_1	chromosome4	98.36	301	2	2	24936	25239	112698067	112698367	2e-146	531
	Query_1	chromosome4	91.94	61	4	1	39954	40015	114052746	114052806	2e-12	86.1
	Query_1	chromosome4	88.46	52	4	2	113289	113338	114334770	114334821	4e-05	62.1
	Query_1	chromosome4	83.72	84	12	2	117154	117239	114376424	114376507	1e-10	80.5
	Query_1	chromosome4	100	33	0	0	18739	18771	114890308	114890340	4e-05	62.1
	Query_1	chromosome4	76.37	172	25	16	50103	50276	115873467	115873638	3e-11	82.4
	Query_1	chromosome4	78.08	135	12	19	50095	50231	117328249	117328383	5e-09	75
	Query_1	chromosome4	76.77	149	15	20	50095	50234	118480848	118480996	8e-07	67.6
	Query_1	chromosome4	88.59	184	19	1	103542	103723	118709673	118709856	2e-53	222
	Query_1	chromosome4	100	33	0	0	97554	97586	120653627	120653659	4e-05	62.1
	Query_1	chromosome4	75.13	185	19	29	50056	50234	120823455	120823639	3e-06	65.8
	Query_1	chromosome4	87.21	85	10	1	95621	95706	121094595	121094679	1e-15	97.1
203	Query_1	chromosome4	89.86	347	3	4	79779	79920	122121558	122121904	2e-12	86.1
203	Query_1	chromosome4	100	70	0	0	49961	50030	122121911	122121980	1e-25	130
	Query_1	chromosome4	77.4	132	13	18	50098	50237	122296101	122296232	2e-07	69.4
	Query_1	chromosome4	100	61	0	0	25160	25220	122382440	122382500	1e-20	113
204	Query_1	chromosome4	87.72	2301	7	0	113513	115812	122712382	122714682	8e-07	67.6
204	Query_1	chromosome4	100	175	0	0	113342	113516	122715242	122715416	4e-84	324
204	Query_1	chromosome4	100	223	0	0	113122	113344	122715587	122715809	9e-111	412
204	Query_1	chromosome4	99.54	2837	11	2	110375	113209	122716142	122718978	0	5166
	Query_1	chromosome4	97.3	74	2	0	75797	75870	122820086	122820159	1e-24	126
	Query_1	chromosome4	86.44	58	6	2	39246	39303	122863015	122863072	1e-05	63.9
	Query_1	chromosome4	91.51	106	9	0	43811	43916	123170959	123171064	1e-30	147
	Query_1	chromosome4	92.05	84	2	4	36892	36978	124785761	124785844	2e-22	119
	Query_1	chromosome4	90	69	2	5	36892	36957	124796653	124796721	2e-12	86.1
	Query_1	chromosome4	85.92	71	10	0	9658	9728	126177815	126177885	1e-09	76.8
	Query_1	chromosome4	83.7	91	12	3	83240	83329	126316258	126316348	8e-12	84.2
	Query_1	chromosome4	93.37	166	11	0	107975	108140	126324953	126325118	1e-60	246
	Query_1	chromosome4	97.8	91	2	0	77543	77633	127553514	127553604	5e-34	158
	Query_1	chromosome4	76.16	144	18	18	50095	50234	127590147	127590290	1e-05	63.9
205	Query_1	chromosome4	97.53	80	1	1	82813	82893	128926276	128926355	6e-28	137
205	Query_1	chromosome4	99.42	389	2	0	82978	83322	128926356	128926744	3e-175	627
	Query_1	chromosome4	98.35	423	6	1	80419	80842	129467894	129468316	0	743
	Query_1	chromosome4	77.17	123	15	14	50158	50274	129501071	129501193	4e-05	62.1
	Query_1	chromosome4	76.47	144	14	21	50095	50234	129597398	129597541	1e-05	63.9
	Query_1	chromosome4	86.59	256	9	1	342	550	130070836	130071091	8e-42	183
	Query_1	chromosome4	82.69	151	19	8	88119	88271	130491746	130491896	3e-26	132
	Query_1	chromosome4	83.12	77	13	0	66445	66521	130959463	130959539	6e-08	71.3
	Query_1	chromosome4	90.97	725	38	8	126724	127474	130968426	130969150	0	987
	Query_1	chromosome4	74.83	268	47	17	70247	70525	131195713	131195980	2e-18	106
	Query_1	chromosome4	85.33	75	7	3	83824	83894	131800136	131800210	5e-09	75
	Query_1	chromosome4	89.68	125	12	1	32158	32283	132295474	132295598	1e-34	159
	Query_1	chromosome4	87.76	94	8	2	12841	12938	132762953	132763046	4e-20	111
	Query_1	chromosome4	90.91	213	12	7	41491	41709	133550854	133551066	2e-73	289
	Query_1	chromosome4	95.88	594	8	0	43142	43503	133835767	133836360	3e-81	315
	Query_1	chromosome4	93.1	58	4	0	123959	124016	134293380	134293437	2e-12	86.1
	Query_1	chromosome4	94.19	344	16	1	69572	69911	134448874	134449217	1e-143	521
	Query_1	chromosome4	97.3	37	0	1	6719	6754	135019649	135019685	4e-05	62.1
	Query_1	chromosome4	97.3	37	0	1	6719	6754	135075425	135075461	4e-05	62.1
	Query_1	chromosome4	94.74	411	5	0	120081	120214	136026032	136026442	3e-31	148
	Query_1	chromosome4	90.48	63	6	0	92030	92092	136033572	136033634	8e-12	84.2
	Query_1	chromosome4	83.54	75	9	2	127275	127353	136146898	136146972	6e-08	71.3
	Query_1	chromosome4	85.29	68	10	0	76547	76614	136561775	136561842	6e-08	71.3
	Query_1	chromosome4	74.85	162	27	16	50072	50235	136944689	136944850	1e-05	63.9
	Query_1	chromosome4	85.59	214	15	5	4774	4986	137701752	137701965	8e-52	217
	Query_1	chromosome4	98.75	80	1	0	177	256	137758256	137758335	1e-29	143
206	Query_1	chromosome4	92.86	112	8	0	46250	46361	138035931	138036042	1e-35	163
206	Query_1	chromosome4	94.09	186	10	1	16155	16339	138036043	138036228	3e-71	281
	Query_1	chromosome4	83.12	76	12	1	53911	53987	139173073	139173148	2e-07	69.4
	Query_1	chromosome4	91.25	160	14	0	25048	25207	139624847	139625006	2e-52	219
207	Query_1	chromosome4	98.57	70	1	0	20585	20654	140847663	140847732	5e-24	124
207	Query_1	chromosome4	99.15	117	1	0	20585	20701	140847733	140847849	4e-50	211
207	Query_1	chromosome4	100	69	0	0	20634	20702	140847850	140847918	4e-25	128
	Query_1	chromosome4	94.17	101	4	1	60881	60983	141704123	141704223	2e-33	156
	Query_1	chromosome4	76.35	135	15	20	50094	50234	142537611	142537745	4e-05	62.1
208	Query_1	chromosome4	94.87	155	7	1	17014	17169	142668423	142668577	1e-59	243
208	Query_1	chromosome4	92.21	305	21	2	16699	17006	142668765	142669069	7e-117	433
	Query_1	chromosome4	79.87	142	20	10	112780	112925	143049500	143049641	8e-17	100
	Query_1	chromosome4	75.13	185	21	27	50095	50275	143070995	143071179	8e-07	67.6
209	Query_1	chromosome4	96.96	525	0	3	82174	82684	144913051	144913575	0	869
209	Query_1	chromosome4	99.48	191	0	1	82675	82866	144913614	144913804	3e-91	348
	Query_1	chromosome4	79.28	108	14	9	50167	50271	144927015	144927122	2e-07	69.4
	Query_1	chromosome4	85.71	63	7	2	59381	59441	145135329	145135391	3e-06	65.8
	Query_1	chromosome4	98.57	70	1	0	67130	67199	145259634	145259703	5e-24	124
210	Query_1	chromosome4	80.27	140	21	7	85494	85639	145547410	145547549	6e-18	104
210	Query_1	chromosome4	100	33	0	0	43143	43175	145551026	145551058	4e-05	62.1
	Query_1	chromosome4	95.29	517	4	0	4322	4662	145938026	145938542	2e-27	135
	Query_1	chromosome4	88.54	94	5	3	34578	34669	145990246	145990339	4e-20	111
	Query_1	chromosome4	97.67	100	0	1	48036	48097	146160382	146160481	2e-08	73.1
	Query_1	chromosome5	97.69	256	2	2	21765	22024	289310	289565	3e-120	444
	Query_1	chromosome5	82.89	76	13	0	42723	42798	515655	515730	2e-07	69.4
	Query_1	chromosome5	82.43	74	13	0	9666	9739	649215	649288	3e-06	65.8
211	Query_1	chromosome5	97.54	440	2	1	8625	8857	902477	902916	5e-49	207
211	Query_1	chromosome5	98.57	70	1	0	8788	8857	902917	902986	5e-24	124
211	Query_1	chromosome5	98.51	67	1	0	89607	89673	902988	903054	2e-22	119
	Query_1	chromosome5	97.59	149	1	1	75796	75878	1444517	1444665	5e-29	141
	Query_1	chromosome5	92.23	103	7	1	47994	48095	1915341	1915443	4e-30	145
212	Query_1	chromosome5	85	100	12	3	103549	103645	2377794	2377893	3e-16	99
212	Query_1	chromosome5	81.18	78	8	4	68532	68615	2377970	2378047	4e-05	62.1
	Query_1	chromosome5	82.66	312	21	7	49142	49305	2597960	2598271	4e-30	145
	Query_1	chromosome5	88.46	78	9	0	59287	59364	2833177	2833254	4e-15	95.3
	Query_1	chromosome5	95.67	274	9	2	16091	16367	3054668	3054941	1e-119	442
	Query_1	chromosome5	94.35	280	12	3	91571	91852	3434878	3435157	3e-116	431
	Query_1	chromosome5	82.32	196	25	4	32183	32372	3527589	3527784	1e-35	163
	Query_1	chromosome5	80.37	196	24	11	32375	32588	3543383	3543578	1e-30	147
	Query_1	chromosome5	79.28	108	20	3	5259	5369	4121868	4121975	5e-09	75
	Query_1	chromosome5	95.92	98	4	0	73732	73829	4232490	4232587	1e-34	159
	Query_1	chromosome5	89.16	163	14	3	25776	25940	4268525	4268687	6e-48	204
213	Query_1	chromosome5	92.65	256	5	0	121068	121207	4408091	4408346	3e-16	99
213	Query_1	chromosome5	95.52	153	2	1	15735	15828	4408347	4408499	2e-18	106
213	Query_1	chromosome5	94.81	76	3	1	23637	23713	4408500	4408575	2e-22	119
213	Query_1	chromosome5	87.8	82	4	1	88075	88150	4408579	4408660	5e-14	91.6
213	Query_1	chromosome5	96	50	2	0	13971	14020	4408685	4408734	3e-11	82.4
	Query_1	chromosome5	74.63	197	28	23	50099	50280	4822623	4822819	8e-07	67.6
	Query_1	chromosome5	95.92	98	4	0	73732	73829	5083177	5083274	1e-34	159
	Query_1	chromosome5	77.68	111	18	6	67471	67576	5274551	5274661	4e-05	62.1
	Query_1	chromosome5	81.4	82	12	1	118491	118576	5495353	5495434	8e-07	67.6
	Query_1	chromosome5	100	66	0	0	34333	34398	5743620	5743685	2e-23	122
	Query_1	chromosome5	100	49	0	0	109538	109586	5754207	5754255	5e-14	91.6
	Query_1	chromosome5	81.19	96	8	10	50182	50276	6303233	6303328	6e-08	71.3
	Query_1	chromosome5	78.74	117	9	17	50158	50276	6801907	6802023	2e-07	69.4
	Query_1	chromosome5	94.39	107	6	0	25031	25137	6907624	6907730	3e-36	165
	Query_1	chromosome5	75.8	149	20	18	50088	50234	9875130	9875278	1e-05	63.9
	Query_1	chromosome5	77.78	280	41	17	7140	7444	10250439	10250718	1e-35	163
	Query_1	chromosome5	85	60	9	0	100930	100989	10334016	10334075	4e-05	62.1
	Query_1	chromosome5	93.36	211	11	3	77801	78008	11331673	11331883	1e-79	309
	Query_1	chromosome5	93.55	93	6	0	3208	3300	11865507	11865599	2e-28	139
	Query_1	chromosome5	90.53	95	7	1	3208	3300	12606380	12606474	5e-24	124
	Query_1	chromosome5	74.74	185	27	22	50095	50275	12616591	12616775	8e-07	67.6
214	Query_1	chromosome5	99.57	233	1	0	125376	125608	13085734	13085966	1e-114	425
214	Query_1	chromosome5	90.38	52	3	2	128053	128102	13085994	13086045	8e-07	67.6
	Query_1	chromosome5	83.48	111	12	6	61080	61191	13351836	13351946	8e-17	100
215	Query_1	chromosome5	86.74	346	39	4	55600	55940	14867570	14867915	9e-101	379
215	Query_1	chromosome5	84.97	789	100	15	55944	56743	14869216	14870004	0	797
	Query_1	chromosome5	87.5	56	5	2	113289	113342	15429698	15429753	1e-05	63.9
	Query_1	chromosome5	90.11	90	7	2	64946	65035	15822304	15822393	8e-22	117
	Query_1	chromosome5	86.44	59	4	4	113288	113342	15966013	15966071	4e-05	62.1
216	Query_1	chromosome5	89.13	322	32	2	125264	125582	16310029	16310350	3e-106	398
216	Query_1	chromosome5	84.62	65	9	1	125592	125655	16310384	16310448	1e-05	63.9
	Query_1	chromosome5	92.52	147	11	0	89353	89499	17068399	17068545	4e-50	211
	Query_1	chromosome5	100	37	0	0	68299	68335	17501589	17501625	2e-07	69.4
217	Query_1	chromosome5	100	45	0	0	121774	121818	18829885	18829929	8e-12	84.2
217	Query_1	chromosome5	100	109	0	0	102655	102763	18829985	18830093	2e-47	202
217	Query_1	chromosome5	100	76	0	0	73323	73398	18830094	18830169	5e-29	141
217	Query_1	chromosome5	100	356	0	0	5483	5666	18830170	18830525	4e-15	95.3
217	Query_1	chromosome5	100	41	0	0	127308	127348	18830526	18830566	1e-09	76.8
217	Query_1	chromosome5	100	134	0	0	107901	108034	18830664	18830797	3e-61	248
217	Query_1	chromosome5	100	162	0	0	94309	94422	18830794	18830955	4e-50	211
217	Query_1	chromosome5	100	207	0	0	65426	65580	18830956	18831162	6e-73	287
217	Query_1	chromosome5	100	757	0	0	64835	65192	18831164	18831920	2e-07	69.4
217	Query_1	chromosome5	100	127	0	0	17408	17502	18832095	18832221	1e-05	63.9
217	Query_1	chromosome5	100	92	0	0	78658	78749	18832222	18832313	6e-38	171
217	Query_1	chromosome5	100	150	0	0	34777	34872	18832413	18832562	1e-19	110
217	Query_1	chromosome5	100	71	0	0	49407	49477	18832618	18832688	3e-26	132
217	Query_1	chromosome5	100	68	0	0	115636	115703	18832717	18832784	1e-24	126
217	Query_1	chromosome5	100	184	0	0	85266	85397	18832786	18832969	2e-17	102
	Query_1	chromosome5	74.64	527	103	26	79309	79841	19189393	19189919	1e-49	209
	Query_1	chromosome5	91.63	581	18	0	17233	17455	19858783	19859363	3e-76	298
	Query_1	chromosome5	91.43	69	5	1	17386	17455	19892668	19892736	4e-15	95.3
	Query_1	chromosome5	100	105	0	0	90159	90218	19950136	19950240	2e-12	86.1
	Query_1	chromosome5	100	105	0	0	90159	90218	19959295	19959399	2e-12	86.1
	Query_1	chromosome5	89.66	112	6	4	126857	126970	20204438	20204549	1e-29	143
	Query_1	chromosome5	79	97	17	4	2193	2291	21835485	21835581	3e-06	65.8
	Query_1	chromosome5	95.12	41	2	0	85753	85793	22472639	22472679	3e-06	65.8
218	Query_1	chromosome5	95.07	374	8	2	108306	108506	23273839	23274212	2e-82	318
218	Query_1	chromosome5	97.99	149	3	0	56597	56745	23274214	23274362	1e-64	259
218	Query_1	chromosome5	98.99	99	1	0	56690	56788	23274363	23274461	4e-40	178
218	Query_1	chromosome5	98.55	69	1	0	56720	56788	23274463	23274531	2e-23	122
	Query_1	chromosome5	92.05	88	7	0	118327	118414	24191344	24191431	5e-24	124
	Query_1	chromosome5	93.33	189	7	4	119961	120155	24385163	24385351	7e-72	283
	Query_1	chromosome5	75.29	161	23	19	50095	50254	25142901	25143061	1e-05	63.9
	Query_1	chromosome5	79.61	96	10	11	50178	50276	25174361	25174456	1e-05	63.9
219	Query_1	chromosome5	98.78	82	1	0	68298	68379	25269765	25269846	1e-30	147
219	Query_1	chromosome5	98.99	99	1	0	68257	68355	25269847	25269945	4e-40	178
219	Query_1	chromosome5	97.53	81	2	0	68245	68325	25269947	25270027	2e-28	139
	Query_1	chromosome5	88.7	227	22	4	55049	55277	25290733	25290959	3e-70	278
	Query_1	chromosome5	97.09	103	1	2	71357	71457	28003839	28003941	2e-38	172
	Query_1	chromosome5	100	297	0	0	103815	104055	28869638	28869934	1e-25	130
	Query_1	chromosome5	86.21	58	6	2	113289	113344	28946196	28946253	4e-05	62.1
	Query_1	chromosome5	84.18	177	19	6	55680	55847	29465893	29466069	1e-35	163
	Query_1	chromosome5	93.87	163	9	1	95269	95430	29602871	29603033	4e-60	244
	Query_1	chromosome5	94.74	76	4	0	84292	84367	30056360	30056435	2e-22	119
	Query_1	chromosome5	91.22	720	44	11	2364	3102	31073107	31073826	0	987
	Query_1	chromosome5	77.42	116	14	12	50158	50275	31188427	31188542	4e-05	62.1
	Query_1	chromosome5	89.89	89	9	0	60474	60562	31346421	31346509	3e-21	115
220	Query_1	chromosome5	79.75	154	14	17	60474	60617	31351889	31352042	3e-16	99
220	Query_1	chromosome5	88.52	60	6	1	60650	60710	31354715	31354774	2e-08	73.1
221	Query_1	chromosome5	94.29	105	6	0	34681	34785	34372823	34372927	4e-35	161
221	Query_1	chromosome5	97.7	204	2	0	282	368	34372931	34373134	8e-32	150
221	Query_1	chromosome5	90.74	107	6	4	34681	34785	34376389	34376495	5e-29	141
221	Query_1	chromosome5	96.55	199	2	1	282	368	34376499	34376697	1e-29	143
222	Query_1	chromosome5	95.49	133	6	0	104163	104295	34682031	34682163	1e-50	213
222	Query_1	chromosome5	100	2489	0	0	104570	107058	34682433	34684921	0	4597
223	Query_1	chromosome5	82.41	301	34	9	58612	58935	35644765	35645065	4e-65	261
223	Query_1	chromosome5	97.62	42	0	1	58983	59023	35645069	35645110	6e-08	71.3
	Query_1	chromosome5	77.92	147	22	9	116429	116577	35730145	35730291	2e-12	86.1
224	Query_1	chromosome5	79.21	91	11	8	50177	50277	37781717	37781807	4e-05	62.1
224	Query_1	chromosome5	79.21	91	11	9	50177	50277	37785653	37785743	4e-05	62.1
	Query_1	chromosome5	92.27	1473	92	9	17325	18732	38255600	38257072	0	1986
	Query_1	chromosome5	88.27	296	25	3	22220	22526	38804466	38804761	4e-94	357
	Query_1	chromosome5	94.16	1266	34	15	84310	85572	39154202	39155467	0	1919
225	Query_1	chromosome5	90.78	404	19	1	85706	85922	39445824	39446227	2e-73	289
225	Query_1	chromosome5	90.13	1491	47	4	22142	23102	39446236	39447726	0	680
225	Query_1	chromosome5	92.94	239	8	1	83785	83954	39447766	39448004	4e-60	244
225	Query_1	chromosome5	88.89	90	8	2	108640	108727	39448051	39448140	1e-19	110
225	Query_1	chromosome5	93.53	239	7	1	83785	83954	39448180	39448418	8e-62	250
	Query_1	chromosome5	76.07	156	18	19	50095	50243	39884997	39885152	3e-06	65.8
	Query_1	chromosome5	90.21	187	11	5	68975	69167	41118494	41118680	1e-60	246
	Query_1	chromosome5	97.12	103	2	1	95828	95931	41143261	41143363	5e-39	174
	Query_1	chromosome5	99.22	503	2	0	111133	111389	42400782	42401284	2e-126	464
226	Query_1	chromosome5	79.78	85	14	3	80478	80566	43434727	43434811	4e-05	62.1
226	Query_1	chromosome5	84.25	272	41	2	90257	90528	43435176	43435447	3e-66	265
227	Query_1	chromosome5	90.91	213	12	7	41491	41709	44432179	44432391	2e-73	289
227	Query_1	chromosome5	90	50	5	0	109012	109061	44432408	44432457	3e-06	65.8
	Query_1	chromosome5	82.12	306	35	6	11548	11877	44468838	44469143	4e-65	261
	Query_1	chromosome5	77.5	115	17	9	50098	50212	44932527	44932641	1e-05	63.9
	Query_1	chromosome5	76.16	142	17	19	50087	50227	45081243	45081384	4e-05	62.1
228	Query_1	chromosome5	85.13	600	76	13	86637	87245	49326289	49326888	8e-171	612
228	Query_1	chromosome5	87.34	229	29	0	20168	20396	49326892	49327120	1e-65	263
228	Query_1	chromosome5	89.96	226	12	4	112838	113058	49327280	49327505	2e-72	285
	Query_1	chromosome5	75.6	163	19	22	50095	50245	49617056	49617218	1e-05	63.9
	Query_1	chromosome5	94.29	70	4	0	108110	108179	51971689	51971758	5e-19	108
	Query_1	chromosome5	81.61	87	16	0	51895	51981	52277615	52277701	2e-08	73.1
	Query_1	chromosome5	84.85	64	5	5	113280	113342	52365240	52365303	4e-05	62.1
229	Query_1	chromosome5	85.06	230	24	9	112134	112373	53273986	53274215	2e-57	235
229	Query_1	chromosome5	82.18	171	25	5	51013	51183	53274315	53274485	4e-30	145
230	Query_1	chromosome5	76.51	139	14	21	50095	50232	53749424	53749562	4e-05	62.1
230	Query_1	chromosome5	75.64	157	20	18	50087	50234	53750272	53750428	4e-05	62.1
	Query_1	chromosome5	95.83	72	3	0	114220	114291	54115693	54115764	8e-22	117
	Query_1	chromosome5	79.09	106	19	3	9492	9601	56650789	56650894	2e-08	73.1
	Query_1	chromosome5	97.44	39	1	0	40365	40403	57370836	57370874	8e-07	67.6
	Query_1	chromosome5	85.29	67	9	1	118211	118278	57813157	57813223	2e-07	69.4
	Query_1	chromosome5	78.9	100	10	12	49991	50095	58068200	58068299	4e-05	62.1
	Query_1	chromosome5	82.61	69	12	0	9660	9728	58573568	58573636	4e-05	62.1
231	Query_1	chromosome5	76.51	135	15	19	50095	50237	58741433	58741567	1e-05	63.9
231	Query_1	chromosome5	98.36	61	1	0	32316	32376	58745972	58746032	5e-19	108
232	Query_1	chromosome5	93.18	42	1	1	95834	95877	60917971	60918012	1e-05	63.9
232	Query_1	chromosome5	95.12	41	2	0	79042	79082	60918132	60918172	3e-06	65.8
	Query_1	chromosome5	74.63	193	21	30	50049	50234	61237925	61238117	4e-05	62.1
	Query_1	chromosome5	97.29	476	3	6	107832	108303	62067211	62067686	0	804
	Query_1	chromosome5	94.83	58	3	0	9641	9698	63033060	63033117	5e-14	91.6
	Query_1	chromosome5	90.48	105	10	0	51163	51267	63043404	63043508	2e-28	139
	Query_1	chromosome5	77.58	164	33	3	109141	109302	63793124	63793287	1e-15	97.1
	Query_1	chromosome5	97.92	96	2	0	104402	104497	66397105	66397200	8e-37	167
	Query_1	chromosome5	95.16	62	2	1	30595	30655	67269601	67269662	1e-15	97.1
	Query_1	chromosome5	74.63	190	23	28	50086	50276	68228159	68228348	1e-05	63.9
233	Query_1	chromosome5	91.87	121	8	1	107074	107196	68275831	68275951	6e-38	171
233	Query_1	chromosome5	96.04	209	4	0	26719	26838	68276050	68276258	3e-36	165
233	Query_1	chromosome5	99.06	106	1	0	68076	68181	68276328	68276433	5e-44	191
233	Query_1	chromosome5	96.05	372	7	0	6481	6657	68276434	68276805	2e-73	289
233	Query_1	chromosome5	98.57	70	1	0	92269	92338	68276808	68276877	5e-24	124
233	Query_1	chromosome5	96.77	171	2	1	39685	39777	68277169	68277339	6e-33	154
233	Query_1	chromosome5	98.37	123	1	1	28101	28222	68277441	68277563	3e-51	215
233	Query_1	chromosome5	91.96	108	3	4	124691	124800	68277565	68277672	2e-32	152
233	Query_1	chromosome5	96.05	76	3	0	52912	52987	68277734	68277809	5e-24	124
233	Query_1	chromosome5	100	95	0	0	94919	95013	68277958	68278052	1e-39	176
233	Query_1	chromosome5	97.03	233	2	1	36406	36544	68278054	68278286	2e-37	169
	Query_1	chromosome5	93.75	48	3	0	92856	92903	68677872	68677919	2e-08	73.1
	Query_1	chromosome5	79.4	191	33	4	91521	91719	69090926	69091116	8e-27	134
	Query_1	chromosome5	100	46	0	0	84088	84133	69110899	69110944	2e-12	86.1
	Query_1	chromosome5	100	46	0	0	84088	84133	69121922	69121967	2e-12	86.1
	Query_1	chromosome5	74.71	165	28	16	50068	50234	70397913	70398077	1e-05	63.9
	Query_1	chromosome5	95.45	43	1	1	75480	75523	70586711	70586753	2e-07	69.4
	Query_1	chromosome5	86.57	66	8	1	51770	51836	71263258	71263323	2e-08	73.1
	Query_1	chromosome5	99.55	1629	6	0	67559	68884	73007092	73008720	0	2416
234	Query_1	chromosome5	88.99	319	14	20	60998	61310	73101850	73102168	2e-102	385
234	Query_1	chromosome5	99.98	8733	2	0	52601	61333	73103865	73112597	0	16116
235	Query_1	chromosome5	76.62	188	18	17	50087	50252	73480927	73481114	2e-07	69.4
235	Query_1	chromosome5	75	193	28	23	50085	50276	73481145	73481337	2e-08	73.1
	Query_1	chromosome5	94.12	68	4	0	124754	124821	73648465	73648532	6e-18	104
	Query_1	chromosome5	96.1	77	3	0	52839	52915	73850314	73850390	1e-24	126
	Query_1	chromosome5	98.28	58	1	0	77063	77120	73923781	73923838	2e-17	102
	Query_1	chromosome5	84.18	194	29	2	20110	20305	74799902	74800095	2e-43	189
	Query_1	chromosome5	76.51	141	18	16	50095	50234	75660452	75660592	3e-06	65.8
	Query_1	chromosome5	76.1	149	17	20	50087	50234	77430891	77431039	1e-05	63.9
	Query_1	chromosome5	76.76	131	13	19	50099	50231	77713929	77714059	4e-05	62.1
	Query_1	chromosome5	93.46	107	6	1	95572	95677	77957025	77957131	5e-34	158
	Query_1	chromosome5	79.43	138	24	4	89036	89174	77970218	77970355	4e-15	95.3
	Query_1	chromosome5	90.38	52	4	1	113292	113342	77979625	77979676	8e-07	67.6
236	Query_1	chromosome5	98.35	332	2	0	18659	18783	78718801	78719132	1e-50	213
236	Query_1	chromosome5	96.23	265	4	0	51015	51181	78719133	78719397	5e-39	174
236	Query_1	chromosome5	96.84	95	3	0	122022	122116	78719398	78719492	1e-34	159
236	Query_1	chromosome5	97.06	256	2	0	68797	68987	78719489	78719744	3e-21	115
236	Query_1	chromosome5	99.46	185	1	0	3813	3997	78719758	78719942	6e-88	337
236	Query_1	chromosome5	100	69	0	0	3947	4015	78719943	78720011	4e-25	128
236	Query_1	chromosome5	98.86	186	0	1	21279	21379	78720310	78720495	2e-33	156
236	Query_1	chromosome5	97.78	45	1	0	26145	26189	78720553	78720597	4e-10	78.7
236	Query_1	chromosome5	95.15	226	3	2	67056	67184	78720592	78720817	4e-35	161
236	Query_1	chromosome5	98.2	251	2	1	3898	4063	78720819	78721069	4e-74	291
236	Query_1	chromosome5	93.02	463	4	2	42719	42905	78721070	78721532	5e-24	124
236	Query_1	chromosome5	93.9	78	1	2	65533	65614	78721554	78721631	6e-23	121
236	Query_1	chromosome5	96.91	97	3	0	127553	127649	78721795	78721891	1e-35	163
236	Query_1	chromosome5	99.32	147	1	0	97471	97617	78721892	78722038	8e-67	267
236	Query_1	chromosome5	98.9	149	1	0	92266	92356	78722218	78722366	1e-35	163
236	Query_1	chromosome5	99.86	1983	1	1	92307	93686	78722368	78724350	0	2538
236	Query_1	chromosome5	98.9	180	1	1	110677	110857	78724351	78724530	2e-83	322
236	Query_1	chromosome5	96.15	253	2	1	72623	72760	78724531	78724783	1e-24	126
236	Query_1	chromosome5	98.84	329	1	0	3756	3890	78724783	78725111	6e-33	154
236	Query_1	chromosome5	95.65	730	4	0	121189	121394	78725117	78725846	3e-31	148
236	Query_1	chromosome5	97.53	255	2	0	44660	44838	78725847	78726101	2e-28	139
236	Query_1	chromosome5	100	74	0	0	44647	44720	78726102	78726175	6e-28	137
236	Query_1	chromosome5	97.7	227	4	0	103564	103737	78726176	78726402	7e-77	300
236	Query_1	chromosome5	96.85	126	3	1	111878	112004	78726403	78726528	4e-50	211
236	Query_1	chromosome5	99.33	650	4	0	103141	103737	78728948	78729597	0	1081
236	Query_1	chromosome5	96.85	126	3	1	111878	112004	78729598	78729723	4e-50	211
237	Query_1	chromosome5	92.93	303	4	2	125011	125219	78738529	78738831	5e-29	141
237	Query_1	chromosome5	97.56	414	2	0	98960	99219	78738832	78739245	5e-29	141
237	Query_1	chromosome5	96.88	64	2	0	99172	99235	78739246	78739309	5e-19	108
237	Query_1	chromosome5	97.44	155	3	1	14644	14799	78739323	78739477	3e-66	265
237	Query_1	chromosome5	96.7	209	3	0	92473	92563	78739475	78739683	2e-32	152
237	Query_1	chromosome5	100	79	0	0	125536	125614	78739684	78739762	1e-30	147
237	Query_1	chromosome5	94.85	94	2	1	127164	127260	78739764	78739857	3e-31	148
237	Query_1	chromosome5	100	401	0	0	87074	87303	78739858	78740258	1e-44	193
	Query_1	chromosome5	83.72	86	14	0	120620	120705	79322732	79322817	3e-11	82.4
	Query_1	chromosome5	80.21	90	7	11	50182	50271	80520881	80520970	4e-05	62.1
	Query_1	chromosome5	94.34	89	3	0	92981	93033	80669813	80669901	3e-11	82.4
	Query_1	chromosome5	98.7	76	0	1	8995	9071	81582332	81582407	2e-27	135
	Query_1	chromosome5	74.87	177	21	23	50100	50270	81692380	81692556	4e-05	62.1
	Query_1	chromosome5	100	108	0	0	111206	111313	81697634	81697741	8e-47	200
	Query_1	chromosome5	75.68	142	22	14	50095	50234	82993007	82993148	4e-05	62.1
238	Query_1	chromosome5	84.62	117	18	0	65305	65421	84811906	84812022	8e-22	117
238	Query_1	chromosome5	86.43	194	21	4	65170	65367	84812064	84812257	1e-50	213
	Query_1	chromosome5	85.83	116	9	6	113208	113323	84882447	84882562	6e-23	121
	Query_1	chromosome5	93.52	108	7	0	20914	21021	84984564	84984671	4e-35	161
239	Query_1	chromosome5	99.22	129	1	0	118261	118389	85846144	85846272	8e-57	233
239	Query_1	chromosome5	95.8	119	5	0	28939	29057	85846449	85846567	1e-44	193
	Query_1	chromosome5	100	33	0	0	83024	83056	86484872	86484904	4e-05	62.1
	Query_1	chromosome5	77.08	134	13	20	50101	50234	86536670	86536803	3e-06	65.8
240	Query_1	chromosome5	77.3	132	16	15	50101	50234	86545643	86545774	2e-07	69.4
240	Query_1	chromosome5	76.07	155	16	23	50087	50234	86545962	86546116	1e-05	63.9
	Query_1	chromosome5	84.62	63	7	3	4950	5013	86702936	86702998	4e-05	62.1
	Query_1	chromosome5	85.16	155	22	1	90280	90433	87722231	87722385	5e-34	158
	Query_1	chromosome5	78.3	105	20	2	101754	101857	88577770	88577874	3e-06	65.8
241	Query_1	chromosome5	92.29	389	30	0	52863	53251	89167410	89167798	5e-153	553
241	Query_1	chromosome5	96.3	54	2	0	52863	52916	89167867	89167920	2e-13	89.8
	Query_1	chromosome5	86.31	306	35	4	1825	2138	89821675	89821980	2e-87	335
	Query_1	chromosome5	95.33	319	13	2	61236	61556	90605964	90606282	1e-139	508
	Query_1	chromosome5	93.02	42	1	2	57316	57357	90765193	90765234	4e-05	62.1
	Query_1	chromosome5	83.74	285	27	4	48042	48314	90792554	90792838	2e-63	255
	Query_1	chromosome5	93.33	75	4	1	116622	116695	91708816	91708890	1e-19	110
242	Query_1	chromosome5	97.95	293	6	0	63408	63700	93029525	93029817	1e-139	508
242	Query_1	chromosome5	94.2	207	12	0	63692	63898	93029845	93030051	7e-82	316
242	Query_1	chromosome5	97.16	417	6	0	63848	64194	93030052	93030468	4e-94	357
243	Query_1	chromosome5	89.09	165	16	2	17546	17708	93392027	93392191	6e-48	204
243	Query_1	chromosome5	85.86	95	8	3	8636	8732	93392192	93392286	8e-17	100
	Query_1	chromosome5	88.94	208	23	0	52680	52887	93742399	93742606	5e-64	257
	Query_1	chromosome5	81.2	128	13	8	47173	47298	94515292	94515419	1e-15	97.1
244	Query_1	chromosome5	97.87	244	2	0	108316	108503	95187295	95187538	1e-35	163
244	Query_1	chromosome5	84.35	377	55	1	105372	105744	95192498	95192874	7e-97	366
	Query_1	chromosome5	77.24	137	16	16	50099	50234	95633082	95633218	2e-07	69.4
	Query_1	chromosome5	98.11	53	1	0	70183	70235	95980989	95981041	1e-14	93.5
	Query_1	chromosome5	100	35	0	0	125283	125317	96082111	96082145	3e-06	65.8
245	Query_1	chromosome5	76.26	133	20	13	50103	50234	96848953	96849085	4e-05	62.1
245	Query_1	chromosome5	77.08	133	22	9	50100	50243	96849182	96849314	2e-08	73.1
246	Query_1	chromosome5	100	57	0	0	70183	70239	97072052	97072108	2e-18	106
246	Query_1	chromosome5	100	53	0	0	70183	70235	97072125	97072177	3e-16	99
247	Query_1	chromosome5	97.81	366	8	0	65959	66324	97413330	97413695	6e-177	632
247	Query_1	chromosome5	95.79	95	4	0	58599	58693	97413709	97413803	6e-33	154
247	Query_1	chromosome5	90.09	111	9	2	8301	8409	97416550	97416660	1e-29	143
	Query_1	chromosome5	76	142	18	17	50095	50234	97983788	97983929	4e-05	62.1
	Query_1	chromosome5	83.56	73	12	0	9656	9728	98448667	98448739	2e-07	69.4
248	Query_1	chromosome5	96.15	78	3	0	111528	111605	98770047	98770124	4e-25	128
248	Query_1	chromosome5	76.55	138	16	17	50087	50220	98773606	98773743	1e-05	63.9
	Query_1	chromosome5	100	34	0	0	60891	60924	98991036	98991069	1e-05	63.9
	Query_1	chromosome5	94.74	56	2	1	70183	70239	99112823	99112878	6e-13	87.9
	Query_1	chromosome5	100	53	0	0	70183	70235	99163166	99163218	3e-16	99
249	Query_1	chromosome5	86.67	60	8	0	6721	6780	100527812	100527871	8e-07	67.6
249	Query_1	chromosome5	86.67	60	8	0	6721	6780	100527879	100527938	8e-07	67.6
249	Query_1	chromosome5	85.71	88	10	1	49067	49157	100528029	100528116	1e-14	93.5
250	Query_1	chromosome5	91.72	323	23	4	7105	7429	100761056	100761378	7e-122	449
250	Query_1	chromosome5	89.87	219	15	1	75425	75651	100761379	100761597	2e-72	285
	Query_1	chromosome5	81.3	119	17	6	5747	5867	101094796	101094914	4e-15	95.3
251	Query_1	chromosome5	95.83	72	2	1	85660	85730	101128334	101128405	3e-21	115
251	Query_1	chromosome5	98.48	132	2	0	84589	84720	101128407	101128538	8e-57	233
	Query_1	chromosome5	95.64	296	11	2	114060	114357	101933044	101933339	3e-130	477
252	Query_1	chromosome5	81.88	147	12	13	57169	57304	102160142	102160288	4e-20	111
252	Query_1	chromosome5	81.02	516	19	64	56554	57019	102160534	102161049	3e-91	348
252	Query_1	chromosome5	93.75	64	0	4	55966	56025	102161841	102161904	1e-14	93.5
	Query_1	chromosome5	82.98	94	16	0	62089	62182	102289775	102289868	2e-12	86.1
	Query_1	chromosome5	77.78	118	13	13	50158	50276	103931538	103931655	1e-05	63.9
253	Query_1	chromosome5	85.53	76	8	2	25434	25506	104393433	104393508	1e-09	76.8
253	Query_1	chromosome5	78.83	136	21	4	91313	91442	104393536	104393671	2e-12	86.1
	Query_1	chromosome5	97.67	43	1	0	91192	91234	106518503	106518545	5e-09	75
254	Query_1	chromosome5	79.71	128	18	2	6057	6194	107339432	107339559	5e-14	91.6
254	Query_1	chromosome5	96.2	79	3	0	55171	55249	107339630	107339708	1e-25	130
	Query_1	chromosome5	91.07	216	9	5	4404	4624	107429699	107429914	1e-74	292
	Query_1	chromosome5	75.66	146	21	16	50095	50236	107526253	107526398	4e-05	62.1
	Query_1	chromosome5	80.43	85	8	9	50186	50274	107855156	107855240	4e-05	62.1
	Query_1	chromosome5	97.48	119	3	0	55871	55989	108170585	108170703	6e-48	204
	Query_1	chromosome5	94.23	485	28	0	55985	56469	108177141	108177625	0	741
255	Query_1	chromosome5	97.35	113	3	0	103634	103746	108521230	108521342	1e-44	193
255	Query_1	chromosome5	83.1	69	10	2	95947	96017	108521343	108521411	1e-05	63.9
255	Query_1	chromosome5	94.81	77	4	0	49945	50021	108521412	108521488	6e-23	121
255	Query_1	chromosome5	93.85	255	11	1	92273	92467	108521514	108521768	1e-74	292
256	Query_1	chromosome5	76.03	220	19	16	50094	50275	108597465	108597684	4e-05	62.1
256	Query_1	chromosome5	77.5	151	15	20	50087	50234	108598055	108598205	1e-09	76.8
	Query_1	chromosome5	99.17	120	1	0	20206	20325	108899884	108900003	8e-52	217
	Query_1	chromosome5	88	400	38	8	118575	118964	109021025	109021424	2e-126	464
257	Query_1	chromosome5	100	33	0	0	62755	62787	109146682	109146714	4e-05	62.1
257	Query_1	chromosome5	95.74	157	3	1	95307	95400	109146711	109146867	8e-32	150
257	Query_1	chromosome5	94.44	54	3	0	114773	114826	109146870	109146923	8e-12	84.2
	Query_1	chromosome5	95.82	383	16	0	34201	34583	109825176	109825558	5e-173	619
	Query_1	chromosome5	98.36	122	2	0	15292	15413	110148277	110148398	3e-51	215
	Query_1	chromosome5	94.86	465	21	3	60395	60860	110796260	110796724	0	726
	Query_1	chromosome5	92.91	141	10	0	10898	11038	111336473	111336613	2e-48	206
	Query_1	chromosome5	76.35	137	16	18	50095	50234	112909125	112909261	4e-05	62.1
	Query_1	chromosome5	94.55	55	3	0	123261	123315	113329466	113329520	2e-12	86.1
258	Query_1	chromosome5	85.51	201	22	4	35056	35260	113480144	113480344	1e-49	209
258	Query_1	chromosome5	85.51	201	22	4	35056	35260	113481048	113481248	1e-49	209
	Query_1	chromosome5	98.61	72	1	0	92300	92371	114867388	114867459	4e-25	128
	Query_1	chromosome5	77.94	135	26	4	16304	16436	114925323	114925457	3e-11	82.4
	Query_1	chromosome5	96.23	52	1	1	34138	34190	115541663	115541714	2e-12	86.1
	Query_1	chromosome5	78.51	109	10	15	50160	50276	116289125	116289233	3e-06	65.8
259	Query_1	chromosome5	90.65	814	24	5	59469	60005	116489894	116490707	4e-109	407
259	Query_1	chromosome5	94.59	111	6	0	84914	85024	116490901	116491011	2e-38	172
	Query_1	chromosome5	91.07	56	5	0	16215	16270	117009463	117009518	1e-09	76.8
	Query_1	chromosome5	95.12	41	2	0	103411	103451	117676476	117676516	3e-06	65.8
260	Query_1	chromosome5	90.6	234	22	0	90161	90394	118278901	118279134	3e-80	311
260	Query_1	chromosome5	90.6	149	14	0	95419	95567	118279137	118279285	3e-46	198
	Query_1	chromosome5	77.03	141	27	7	111014	111161	118770549	118770689	4e-10	78.7
	Query_1	chromosome5	93.68	95	6	0	19885	19979	119034598	119034692	1e-29	143
	Query_1	chromosome5	99.64	344	1	0	120624	120926	119497389	119497732	4e-139	507
	Query_1	chromosome5	99.06	319	2	1	126219	126538	119503648	119503966	4e-159	573
	Query_1	chromosome5	96.98	431	13	0	15352	15782	119598894	119599324	0	725
	Query_1	chromosome5	96.81	417	3	0	41187	41514	119704571	119704987	5e-34	158
	Query_1	chromosome5	100	540	0	0	55389	55708	119752280	119752819	0	649
	Query_1	chromosome5	75.48	146	22	15	50087	50234	120206133	120206278	4e-05	62.1
261	Query_1	chromosome5	97.01	67	2	0	8690	8756	121728973	121729039	1e-20	113
261	Query_1	chromosome5	98.35	121	2	0	8739	8859	121729042	121729162	1e-50	213
261	Query_1	chromosome5	98.77	81	1	0	8815	8895	121729163	121729243	4e-30	145
261	Query_1	chromosome5	98.57	70	1	0	8826	8895	121729244	121729313	5e-24	124
	Query_1	chromosome5	92.09	222	7	3	84364	84471	121961540	121961761	1e-59	243
	Query_1	chromosome5	76.37	177	26	12	85174	85343	122251349	122251525	3e-11	82.4
	Query_1	chromosome5	76.06	141	33	1	126559	126700	122440906	122441046	2e-08	73.1
262	Query_1	chromosome5	97.5	40	1	0	48375	48414	122618527	122618566	2e-07	69.4
262	Query_1	chromosome5	88.04	859	91	8	48406	49256	122619016	122619874	0	1009
262	Query_1	chromosome5	86.38	209	18	8	16863	17068	122619916	122620124	2e-53	222
	Query_1	chromosome5	95.65	46	2	0	2835	2880	122672692	122672737	5e-09	75
	Query_1	chromosome5	77.68	109	22	3	40756	40867	123104935	123105043	3e-06	65.8
	Query_1	chromosome5	82.8	249	31	5	119784	120022	123255062	123255310	1e-50	213
	Query_1	chromosome5	91.04	266	18	4	112380	112643	123895573	123895838	4e-94	357
	Query_1	chromosome5	95.31	211	8	2	56245	56457	124043812	124044022	6e-88	337
	Query_1	chromosome5	100	101	0	0	123073	123173	124312811	124312911	6e-43	187
	Query_1	chromosome5	94.37	71	4	0	125667	125737	125195072	125195142	1e-19	110
263	Query_1	chromosome5	74.6	178	24	24	50062	50237	125364742	125364919	4e-05	62.1
263	Query_1	chromosome5	74.88	195	23	26	50094	50276	125365172	125365366	8e-07	67.6
	Query_1	chromosome5	87.65	240	27	2	103549	103791	127179983	127180222	1e-70	279
264	Query_1	chromosome5	96.91	97	3	0	46561	46657	127358350	127358446	1e-35	163
264	Query_1	chromosome5	98.84	86	1	0	127919	128004	127358500	127358585	6e-33	154
	Query_1	chromosome5	89.47	355	32	4	17568	17928	127373235	127373589	2e-122	451
	Query_1	chromosome5	80.95	84	11	3	103272	103350	127716884	127716967	4e-05	62.1
265	Query_1	chromosome5	85.5	235	16	1	69836	69966	127881256	127881490	8e-27	134
265	Query_1	chromosome5	85.2	186	19	5	34468	34663	127881492	127881677	1e-44	193
265	Query_1	chromosome5	87.5	322	25	4	1452	1784	127881679	127882000	2e-98	372
266	Query_1	chromosome5	90.91	98	7	2	108299	108396	127941926	127942023	3e-26	132
266	Query_1	chromosome5	92.72	151	11	0	73292	73442	127942027	127942177	2e-52	219
	Query_1	chromosome5	80.3	274	21	4	83773	84029	128128701	128128974	4e-15	95.3
267	Query_1	chromosome5	80.85	93	10	8	50185	50271	128604077	128604169	8e-07	67.6
267	Query_1	chromosome5	85.71	61	4	5	50214	50273	128604234	128604294	4e-05	62.1
	Query_1	chromosome5	75.95	232	48	8	97107	97339	128626223	128626454	1e-20	113
	Query_1	chromosome5	91.79	134	11	0	10525	10658	128808109	128808242	6e-43	187
	Query_1	chromosome5	75.84	140	20	15	50094	50235	129151542	129151681	4e-05	62.1
268	Query_1	chromosome5	91.98	287	11	1	42296	42457	130275391	130275677	1e-54	226
268	Query_1	chromosome5	95.73	117	5	0	93551	93667	130275678	130275794	2e-43	189
268	Query_1	chromosome5	91.55	71	6	0	85485	85555	130275795	130275865	3e-16	99
268	Query_1	chromosome5	94.96	270	7	0	85543	85681	130276341	130276610	2e-52	219
268	Query_1	chromosome5	91.38	151	5	0	71272	71333	130276615	130276765	1e-10	80.5
268	Query_1	chromosome5	95.9	351	5	0	103642	103850	130276769	130277119	3e-46	198
	Query_1	chromosome5	86.57	66	7	2	77917	77982	130531921	130531986	2e-08	73.1
	Query_1	chromosome5	75.14	166	24	18	50087	50254	130781326	130781491	3e-06	65.8
	Query_1	chromosome5	87.3	63	8	0	42016	42078	130940705	130940767	2e-08	73.1
	Query_1	chromosome6	90.05	403	30	5	24196	24605	15694	15292	4e-144	523
	Query_1	chromosome6	97.28	183	4	1	60643	60826	297097	297279	3e-80	311
269	Query_1	chromosome6	90.84	3543	56	257	79216	82684	1220466	1224008	0	4625
269	Query_1	chromosome6	91.38	1671	23	109	82676	84313	1224047	1225717	0	2235
	Query_1	chromosome6	88.46	155	17	1	38743	38898	1416682	1416836	6e-43	187
	Query_1	chromosome6	97.86	140	3	0	95149	95288	2176546	2176685	1e-59	243
270	Query_1	chromosome6	96.05	74	1	1	47383	47458	3062571	3062644	2e-23	122
270	Query_1	chromosome6	97.22	36	1	0	65344	65379	3062682	3062717	4e-05	62.1
270	Query_1	chromosome6	97.75	152	2	0	57644	57732	3062784	3062935	6e-33	154
270	Query_1	chromosome6	93.18	44	3	0	7038	7081	3063027	3063070	3e-06	65.8
	Query_1	chromosome6	87.14	191	8	4	21958	22167	3144024	3144214	6e-53	220
271	Query_1	chromosome6	90.2	50	4	1	21959	22009	3220810	3220859	3e-06	65.8
271	Query_1	chromosome6	87.5	66	3	1	21959	22030	3221176	3221241	4e-10	78.7
271	Query_1	chromosome6	91.89	74	4	1	21959	22030	3221532	3221605	2e-17	102
271	Query_1	chromosome6	91.67	69	3	1	21959	22030	3221911	3221979	1e-15	97.1
271	Query_1	chromosome6	93.15	73	4	1	21959	22030	3222316	3222388	2e-18	106
271	Query_1	chromosome6	91.38	58	4	1	21959	22015	3223454	3223511	4e-10	78.7
271	Query_1	chromosome6	91.78	73	5	1	21959	22030	3223699	3223771	8e-17	100
271	Query_1	chromosome6	91.67	72	6	0	21959	22030	3224066	3224137	8e-17	100
271	Query_1	chromosome6	91.67	72	6	0	21959	22030	3224407	3224478	8e-17	100
271	Query_1	chromosome6	90.28	71	6	1	21959	22030	3224756	3224826	1e-14	93.5
271	Query_1	chromosome6	89.55	67	5	2	21966	22030	3225100	3225166	8e-12	84.2
271	Query_1	chromosome6	88.16	76	5	3	21959	22030	3225468	3225543	6e-13	87.9
271	Query_1	chromosome6	93.15	73	4	1	21959	22030	3225810	3225882	2e-18	106
271	Query_1	chromosome6	90.54	74	5	2	21959	22030	3226306	3226379	1e-15	97.1
	Query_1	chromosome6	98.6	294	2	0	125438	125591	3441367	3441660	6e-63	254
272	Query_1	chromosome6	100	4947	0	0	15069	20015	3459187	3464133	0	9136
272	Query_1	chromosome6	91.3	6678	2	1	8401	15078	3464291	3470968	4e-05	62.1
	Query_1	chromosome6	91.21	475	18	5	8401	8548	3498405	3498879	8e-176	628
	Query_1	chromosome6	80.61	98	18	1	121053	121149	3648063	3648160	5e-09	75
	Query_1	chromosome6	76.32	143	17	19	50095	50236	4054541	4054683	1e-05	63.9
273	Query_1	chromosome6	94.83	692	7	3	65183	65688	4245519	4246210	9e-121	446
273	Query_1	chromosome6	96.4	139	4	1	65676	65813	4246438	4246576	4e-55	228
	Query_1	chromosome6	87	395	30	3	8403	8673	4285378	4285772	4e-79	307
	Query_1	chromosome6	78.26	111	19	6	119211	119323	4781082	4781192	2e-07	69.4
274	Query_1	chromosome6	93.33	73	3	2	2995	3069	5069023	5069095	1e-19	110
274	Query_1	chromosome6	89.74	78	8	0	3162	3239	5069148	5069225	8e-17	100
	Query_1	chromosome6	87.74	106	8	2	2995	3095	5128538	5128643	2e-22	119
	Query_1	chromosome6	95.05	181	8	1	61539	61720	6052205	6052385	2e-72	285
	Query_1	chromosome6	80.77	313	9	4	77240	77434	6232971	6233283	6e-13	87.9
	Query_1	chromosome6	79.35	92	16	2	60321	60409	6723473	6723564	4e-05	62.1
	Query_1	chromosome6	79.05	104	21	1	104692	104796	7055518	7055621	6e-08	71.3
	Query_1	chromosome6	80	104	20	1	104692	104796	7082448	7082551	1e-09	76.8
	Query_1	chromosome6	78.14	214	45	2	114150	114363	7205295	7205508	2e-27	135
	Query_1	chromosome6	97.1	69	1	1	44627	44694	8157554	8157622	3e-21	115
	Query_1	chromosome6	97.83	138	3	0	37705	37842	9682016	9682153	2e-58	239
	Query_1	chromosome6	77.78	109	15	9	50162	50275	9726103	9726211	4e-05	62.1
	Query_1	chromosome6	91.86	86	7	0	87433	87518	10312669	10312754	6e-23	121
275	Query_1	chromosome6	88.64	131	12	3	94025	94154	10760416	10760546	5e-34	158
275	Query_1	chromosome6	86.16	159	22	0	94218	94376	10760653	10760811	2e-38	172
275	Query_1	chromosome6	89.5	437	43	2	94381	94816	10762380	10762816	2e-152	551
	Query_1	chromosome6	75.26	185	22	26	50087	50263	10873090	10873274	2e-07	69.4
	Query_1	chromosome6	76.64	128	17	14	50091	50221	11005665	11005792	4e-05	62.1
	Query_1	chromosome6	88.45	679	23	8	44604	44983	11648655	11649333	7e-102	383
	Query_1	chromosome6	87.23	313	33	3	21487	21807	12741033	12741345	1e-94	359
	Query_1	chromosome6	80.21	94	11	8	50185	50274	13138679	13138772	3e-06	65.8
	Query_1	chromosome6	94.87	190	5	3	119961	120155	13664021	13664210	7e-77	300
276	Query_1	chromosome6	79.78	89	18	0	53791	53879	13968132	13968220	3e-06	65.8
276	Query_1	chromosome6	73.66	182	42	7	53329	53511	13968758	13968939	3e-06	65.8
	Query_1	chromosome6	74.87	176	23	23	50095	50275	14605653	14605828	1e-05	63.9
	Query_1	chromosome6	94.69	113	6	0	85252	85364	14657492	14657604	1e-39	176
	Query_1	chromosome6	85.39	89	13	0	102263	102351	15073813	15073901	1e-14	93.5
	Query_1	chromosome6	83.51	97	14	2	102257	102351	15130868	15130964	2e-13	89.8
	Query_1	chromosome6	88.06	66	6	2	104132	104197	15564421	15564486	4e-10	78.7
277	Query_1	chromosome6	99.44	179	0	1	17981	18160	17082403	17082581	1e-84	326
277	Query_1	chromosome6	98.46	130	1	1	61657	61785	17082582	17082711	4e-55	228
	Query_1	chromosome6	75.93	154	17	22	50087	50234	18303887	18304040	1e-05	63.9
	Query_1	chromosome6	85.07	61	4	6	50029	50095	20629885	20629945	1e-05	63.9
	Query_1	chromosome6	96.51	168	2	1	28759	28930	21556873	21557040	3e-71	281
	Query_1	chromosome6	100	886	0	0	65595	66343	25088119	25089004	4e-25	128
	Query_1	chromosome6	97.69	302	2	1	17376	17549	27749238	27749539	2e-53	222
278	Query_1	chromosome6	98.44	832	13	0	111251	112082	27998164	27998995	0	1465
278	Query_1	chromosome6	98.55	69	1	0	111252	111320	27998996	27999064	2e-23	122
	Query_1	chromosome6	82.43	73	9	4	50051	50121	28066944	28067016	4e-05	62.1
279	Query_1	chromosome6	85.71	63	9	0	60851	60913	28828461	28828523	8e-07	67.6
279	Query_1	chromosome6	86.36	64	7	1	69447	69512	28828537	28828600	6e-08	71.3
	Query_1	chromosome6	98.08	52	1	0	125832	125883	29659397	29659448	5e-14	91.6
280	Query_1	chromosome6	74.46	258	27	19	50091	50276	30386653	30386910	4e-05	62.1
280	Query_1	chromosome6	75.8	146	19	18	50087	50235	30386998	30387143	4e-05	62.1
	Query_1	chromosome6	85.6	495	62	7	87703	88197	30821594	30822088	7e-142	516
	Query_1	chromosome6	75.61	150	18	20	50102	50257	32992137	32992286	4e-05	62.1
	Query_1	chromosome6	83.21	132	17	5	18296	18431	33424757	33424888	6e-23	121
	Query_1	chromosome6	83.75	155	21	4	34669	34828	34419560	34419714	1e-30	147
281	Query_1	chromosome6	98.61	71	0	1	102806	102877	35429829	35429899	1e-24	126
281	Query_1	chromosome6	100	68	0	0	102781	102848	35429908	35429975	1e-24	126
281	Query_1	chromosome6	98.34	181	3	0	102780	102960	35429976	35430156	2e-82	318
	Query_1	chromosome6	75.93	150	15	24	50085	50234	35802423	35802572	4e-05	62.1
	Query_1	chromosome6	98.25	285	4	1	5787	6070	37829380	37829664	2e-136	497
	Query_1	chromosome6	93.24	74	5	0	77935	78008	37886952	37887025	1e-19	110
282	Query_1	chromosome6	90.74	53	4	1	1292	1345	38049584	38049636	6e-08	71.3
282	Query_1	chromosome6	97.53	81	2	0	11747	11827	38049914	38049994	2e-28	139
	Query_1	chromosome6	84.26	106	15	2	26132	26239	38472176	38472281	6e-18	104
	Query_1	chromosome6	76.28	151	17	19	50094	50234	39124845	39124995	3e-06	65.8
	Query_1	chromosome6	87.91	395	24	4	67864	68285	39176405	39176799	1e-128	472
	Query_1	chromosome6	99.16	356	3	0	29984	30339	41317219	41317574	1e-179	641
	Query_1	chromosome6	77.78	118	13	13	50158	50276	42228391	42228508	1e-05	63.9
283	Query_1	chromosome6	98.55	69	1	0	577	645	43261067	43261135	2e-23	122
283	Query_1	chromosome6	98.89	160	1	0	544	645	43261137	43261296	4e-35	161
	Query_1	chromosome6	86.59	338	30	2	105169	105411	43343505	43343842	2e-67	268
	Query_1	chromosome6	100	110	0	0	78238	78347	43734325	43734434	6e-48	204
	Query_1	chromosome6	75.95	150	16	22	50091	50234	44269488	44269637	4e-05	62.1
	Query_1	chromosome6	87.55	238	27	2	41140	41380	44719530	44719767	1e-69	276
	Query_1	chromosome6	83.2	362	46	7	6621	6991	45665539	45665900	3e-85	327
	Query_1	chromosome6	75.41	176	29	16	50095	50268	46195100	46195275	5e-09	75
	Query_1	chromosome6	98.77	432	4	0	94611	94934	46351482	46351913	3e-160	577
284	Query_1	chromosome6	77.3	139	28	3	27724	27862	47618445	47618583	1e-10	80.5
284	Query_1	chromosome6	76.04	615	104	28	27161	27788	47618594	47619208	2e-73	289
	Query_1	chromosome6	97.87	47	1	0	89595	89641	48039985	48040031	3e-11	82.4
	Query_1	chromosome6	80.51	187	30	6	125613	125807	48514686	48514872	1e-29	143
	Query_1	chromosome6	77.24	133	14	18	50095	50232	48620118	48620250	8e-07	67.6
	Query_1	chromosome6	97.1	138	4	0	22120	22257	48749634	48749771	8e-57	233
285	Query_1	chromosome6	78.9	109	23	0	53792	53900	48853813	48853921	5e-09	75
285	Query_1	chromosome6	80.73	108	20	1	53792	53900	48854144	48854251	8e-12	84.2
285	Query_1	chromosome6	83.75	79	7	5	13501	13575	48854333	48854411	6e-08	71.3
	Query_1	chromosome6	100	35	0	0	54084	54118	50108994	50109028	3e-06	65.8
	Query_1	chromosome6	77.09	288	39	19	70016	70338	51415378	51415665	6e-33	154
286	Query_1	chromosome6	83.72	85	13	1	91610	91695	51432851	51432935	1e-10	80.5
286	Query_1	chromosome6	77.7	133	24	4	91606	91743	51432977	51433109	4e-10	78.7
	Query_1	chromosome6	82.47	152	25	2	2536	2689	52942641	52942792	8e-27	134
287	Query_1	chromosome6	90.2	51	5	0	103433	103483	53626960	53627010	8e-07	67.6
287	Query_1	chromosome6	84.52	639	48	13	103478	104026	53627640	53628278	1e-139	508
	Query_1	chromosome6	91.95	274	9	2	124924	125070	53811639	53811912	2e-48	206
288	Query_1	chromosome6	97.05	305	9	0	50802	51106	54178627	54178931	2e-141	514
288	Query_1	chromosome6	99.38	161	1	0	86589	86749	54179225	54179385	1e-74	292
288	Query_1	chromosome6	97.62	249	5	0	19722	19931	54179386	54179634	3e-95	361
	Query_1	chromosome6	75.62	193	23	23	50052	50234	55809829	55810021	1e-09	76.8
	Query_1	chromosome6	92.48	130	7	1	6308	6440	56485231	56485360	6e-43	187
	Query_1	chromosome6	81.52	86	9	8	50186	50275	56988917	56989002	2e-07	69.4
	Query_1	chromosome6	76.19	137	18	16	50095	50234	57945448	57945584	4e-05	62.1
	Query_1	chromosome6	86.67	60	4	4	113289	113344	59272549	59272608	1e-05	63.9
	Query_1	chromosome6	90.3	133	6	3	9940	10067	61745470	61745602	2e-37	169
	Query_1	chromosome6	86.44	311	37	4	126089	126405	61957934	61958244	1e-89	342
	Query_1	chromosome6	80	92	12	7	50182	50272	62053400	62053491	1e-05	63.9
	Query_1	chromosome6	77.27	147	16	19	50095	50236	62079710	62079856	2e-08	73.1
	Query_1	chromosome6	94.85	97	5	0	34672	34768	62481801	62481897	2e-32	152
	Query_1	chromosome6	85.64	187	24	2	113513	113698	62767851	62768037	4e-45	195
289	Query_1	chromosome6	79.82	113	19	4	106461	106571	63288295	63288407	1e-10	80.5
289	Query_1	chromosome6	79.76	84	17	0	106604	106687	63288447	63288530	4e-05	62.1
289	Query_1	chromosome6	76.8	360	76	7	107182	107537	63288993	63289352	1e-45	196
	Query_1	chromosome6	86.61	124	13	3	88743	88868	67000269	67000392	6e-28	137
	Query_1	chromosome6	81.82	109	19	1	154	263	67309305	67309413	5e-14	91.6
	Query_1	chromosome6	99.48	192	0	1	125865	126057	67910816	67911007	7e-92	350
	Query_1	chromosome6	100	395	0	0	83365	83759	68641815	68642209	0	730
	Query_1	chromosome6	95.45	197	8	1	28932	29129	68798443	68798639	3e-81	315
	Query_1	chromosome6	99.39	326	2	0	50962	51287	69480403	69480728	1e-164	592
	Query_1	chromosome6	95.24	367	6	0	40047	40187	69533686	69534052	8e-47	200
290	Query_1	chromosome6	100	61	0	0	66657	66717	69626569	69626629	1e-20	113
290	Query_1	chromosome6	100	34	0	0	38937	38970	69626924	69626957	1e-05	63.9
290	Query_1	chromosome6	97.5	68	1	0	106266	106305	69627042	69627109	2e-07	69.4
290	Query_1	chromosome6	98.64	147	1	1	87555	87700	69627161	69627307	1e-64	259
	Query_1	chromosome6	80.42	316	49	3	36856	37187	69667392	69667707	2e-58	239
	Query_1	chromosome6	93.75	173	8	0	107951	108078	70051198	70051370	1e-44	193
291	Query_1	chromosome6	89.29	56	6	0	6725	6780	70116544	70116599	6e-08	71.3
291	Query_1	chromosome6	89.47	114	12	0	49060	49173	70116603	70116716	4e-30	145
291	Query_1	chromosome6	92.45	53	4	0	61543	61595	70116764	70116816	1e-09	76.8
	Query_1	chromosome6	76.71	138	16	18	50099	50234	70475797	70475934	3e-06	65.8
	Query_1	chromosome6	80.39	111	20	0	40750	40860	70752287	70752397	4e-10	78.7
292	Query_1	chromosome6	97.5	40	1	0	89041	89080	70976434	70976473	2e-07	69.4
292	Query_1	chromosome6	93.79	1579	69	9	89035	90644	70976516	70978094	0	2390
293	Query_1	chromosome6	100	172	0	0	89945	90116	70984073	70984244	2e-82	318
293	Query_1	chromosome6	95.07	304	15	0	90641	90944	70984785	70985088	9e-131	479
294	Query_1	chromosome6	93.97	312	16	2	57282	57596	71146258	71146569	4e-129	473
294	Query_1	chromosome6	92.59	203	3	1	57197	57351	71146570	71146772	1e-09	76.8
294	Query_1	chromosome6	97.96	147	3	0	18311	18457	71146774	71146920	2e-63	255
294	Query_1	chromosome6	95.5	506	18	2	17865	18375	71146922	71147427	0	811
	Query_1	chromosome6	77.87	334	47	17	119171	119534	71641042	71641375	1e-45	196
295	Query_1	chromosome6	81.55	101	17	2	113367	113469	71670876	71670976	8e-12	84.2
295	Query_1	chromosome6	79.65	111	21	2	113363	113475	71671072	71671182	1e-10	80.5
	Query_1	chromosome6	79.8	99	19	1	103924	104021	71927046	71927144	6e-08	71.3
	Query_1	chromosome6	96.97	66	2	0	9923	9988	72491404	72491469	4e-20	111
	Query_1	chromosome6	76.19	137	18	17	50095	50234	73539350	73539486	4e-05	62.1
	Query_1	chromosome6	76.62	137	17	17	50094	50245	73812712	73812848	8e-07	67.6
	Query_1	chromosome6	97.89	285	6	0	30114	30398	74132627	74132911	3e-135	494
	Query_1	chromosome6	87.5	167	20	1	44424	44591	74291821	74291987	1e-44	193
296	Query_1	chromosome6	85.71	130	16	2	117656	117788	74447645	74447774	6e-28	137
296	Query_1	chromosome6	83.94	373	48	10	117766	118150	74447785	74448157	4e-94	357
297	Query_1	chromosome6	74.86	161	24	19	50095	50263	74482581	74482741	4e-05	62.1
297	Query_1	chromosome6	74.76	200	21	31	50095	50282	74483276	74483475	3e-06	65.8
	Query_1	chromosome6	75.64	152	20	18	50095	50236	75003015	75003166	4e-05	62.1
	Query_1	chromosome6	95.64	298	13	0	119414	119711	76646224	76646521	9e-131	479
	Query_1	chromosome6	80.9	89	15	2	38651	38737	76911055	76911143	2e-07	69.4
	Query_1	chromosome6	79.45	146	26	3	47325	47466	76994708	76994853	8e-17	100
	Query_1	chromosome6	90.83	117	8	1	84049	84168	77362203	77362319	5e-34	158
	Query_1	chromosome6	100	33	0	0	18392	18424	77461268	77461300	4e-05	62.1
	Query_1	chromosome6	86.9	84	10	1	936	1018	77531120	77531203	1e-14	93.5
	Query_1	chromosome6	85.15	200	28	2	20110	20311	77619619	77619818	2e-48	206
	Query_1	chromosome6	79.7	193	23	12	20110	20293	77628156	77628348	1e-24	126
	Query_1	chromosome7	93.98	132	3	2	127961	128089	199360	199229	1e-45	196
	Query_1	chromosome7	90.17	173	15	2	77113	77283	438890	439062	5e-54	224
	Query_1	chromosome7	75.12	198	17	34	50095	50275	541614	541811	3e-06	65.8
	Query_1	chromosome7	95.59	67	2	1	50290	50357	1792905	1792971	5e-19	108
	Query_1	chromosome7	88.33	59	6	1	22595	22654	3103173	3103231	6e-08	71.3
298	Query_1	chromosome7	100	72	0	0	809	847	3603817	3603888	2e-08	73.1
298	Query_1	chromosome7	97.73	43	0	1	10583	10626	3603889	3603931	5e-09	75
	Query_1	chromosome7	92.65	67	4	1	50290	50357	4003291	4003357	1e-15	97.1
	Query_1	chromosome7	75.57	167	26	17	50095	50262	4070620	4070786	6e-08	71.3
	Query_1	chromosome7	78.01	126	10	19	50087	50221	4090227	4090352	2e-07	69.4
299	Query_1	chromosome7	95.35	43	2	0	54465	54507	4295627	4295669	2e-07	69.4
299	Query_1	chromosome7	92	74	5	1	54501	54575	4296559	4296632	6e-18	104
	Query_1	chromosome7	78.95	147	18	6	125638	125780	4512203	4512349	5e-14	91.6
	Query_1	chromosome7	95.38	65	3	0	113796	113860	4778715	4778779	6e-18	104
	Query_1	chromosome7	80.2	91	10	8	50177	50277	5189531	5189621	8e-07	67.6
	Query_1	chromosome7	86.3	73	10	0	19167	19239	5304567	5304639	1e-10	80.5
300	Query_1	chromosome7	100	44	0	0	122690	122733	5349074	5349117	3e-11	82.4
300	Query_1	chromosome7	96.7	91	3	0	122725	122815	5349428	5349518	2e-32	152
	Query_1	chromosome7	98.7	128	1	0	85608	85684	6337808	6337935	6e-28	137
301	Query_1	chromosome7	86.25	360	11	34	98855	99196	6456811	6457170	7e-97	366
301	Query_1	chromosome7	99.42	347	2	0	98850	99196	6458909	6459255	2e-176	630
	Query_1	chromosome7	99.78	892	2	0	5562	6453	6759266	6760157	0	1637
	Query_1	chromosome7	75.62	154	21	18	50087	50234	7159481	7159634	1e-05	63.9
	Query_1	chromosome7	99.9	953	1	0	63756	64708	8165075	8166027	0	1755
	Query_1	chromosome7	75.95	146	17	20	50086	50234	8303755	8303900	4e-05	62.1
302	Query_1	chromosome7	90	68	5	2	58944	59013	8369039	8369106	2e-13	89.8
302	Query_1	chromosome7	89.71	169	10	6	59057	59229	8369112	8369280	8e-52	217
	Query_1	chromosome7	76	143	19	16	50095	50234	8468445	8468587	4e-05	62.1
	Query_1	chromosome7	86.67	60	4	4	113289	113344	9331422	9331481	1e-05	63.9
	Query_1	chromosome7	80	84	16	1	9830	9914	9804602	9804685	4e-05	62.1
	Query_1	chromosome7	98.64	294	2	2	5460	5753	10743691	10743984	1e-143	521
	Query_1	chromosome7	84.85	64	5	5	113280	113342	11256791	11256854	4e-05	62.1
	Query_1	chromosome7	91.67	166	12	2	44424	44591	11347916	11348081	3e-56	231
303	Query_1	chromosome7	84	74	11	1	114696	114770	13261478	13261551	6e-08	71.3
303	Query_1	chromosome7	77.65	165	30	6	114765	114931	13262075	13262239	1e-15	97.1
	Query_1	chromosome7	94	196	7	2	8083	8281	13348287	13348482	3e-76	298
	Query_1	chromosome7	75.76	159	17	23	50087	50234	14973855	14974013	4e-05	62.1
	Query_1	chromosome7	74.6	177	25	20	50094	50271	16146417	16146593	4e-05	62.1
	Query_1	chromosome7	90.79	76	6	1	4409	4483	16262526	16262601	8e-17	100
	Query_1	chromosome7	75.74	161	20	19	50095	50250	16359287	16359447	3e-06	65.8
	Query_1	chromosome7	90.43	93	6	2	93287	93378	16460925	16461017	6e-23	121
	Query_1	chromosome7	100	138	0	0	70793	70930	16626746	16626883	2e-63	255
304	Query_1	chromosome7	98.31	388	2	0	64174	64452	16820652	16821039	5e-49	207
304	Query_1	chromosome7	99.47	1324	6	1	64397	65719	16821040	16822363	0	2405
304	Query_1	chromosome7	100	5369	0	0	73087	78455	16824925	16830293	0	9915
304	Query_1	chromosome7	98.06	103	2	0	78943	79045	16830651	16830753	1e-40	180
304	Query_1	chromosome7	95.24	104	3	2	78943	79046	16830775	16830878	3e-36	165
	Query_1	chromosome7	78.48	300	52	9	95364	95679	17022658	17022957	1e-44	193
	Query_1	chromosome7	97.56	176	1	0	9379	9476	17028396	17028571	6e-08	71.3
	Query_1	chromosome7	90.87	250	17	3	91312	91530	17696971	17697220	4e-74	291
	Query_1	chromosome7	90.7	319	7	1	30770	30943	17717519	17717837	1e-20	113
305	Query_1	chromosome7	97.78	45	1	0	99188	99232	17824643	17824687	4e-10	78.7
305	Query_1	chromosome7	94.12	85	5	0	99219	99303	17824731	17824815	1e-25	130
	Query_1	chromosome7	89.25	91	7	3	95509	95600	19239767	19239857	1e-20	113
	Query_1	chromosome7	97.81	183	4	0	100138	100320	20039669	20039851	7e-82	316
306	Query_1	chromosome7	92.93	98	6	1	12373	12471	20106722	20106819	1e-29	143
306	Query_1	chromosome7	91.94	123	9	1	72168	72291	20106844	20106966	2e-38	172
	Query_1	chromosome7	85.71	251	7	2	76453	76605	20482124	20482374	3e-31	148
	Query_1	chromosome7	99.47	561	1	1	44217	44775	21082566	21083126	0	1018
	Query_1	chromosome7	86.11	138	14	1	28199	28342	21147391	21147528	8e-32	150
307	Query_1	chromosome7	76	147	23	13	50095	50234	21373256	21373402	3e-06	65.8
307	Query_1	chromosome7	75.47	154	21	18	50095	50240	21373959	21374112	4e-05	62.1
	Query_1	chromosome7	90.52	116	9	1	53177	53290	21613534	21613649	2e-32	152
	Query_1	chromosome7	93.48	322	21	0	37477	37798	22084698	22085019	9e-131	479
	Query_1	chromosome7	75.97	143	17	20	50087	50231	22189967	22190109	4e-05	62.1
	Query_1	chromosome7	78.68	132	22	5	76860	76992	23135553	23135684	8e-12	84.2
	Query_1	chromosome7	85.15	200	28	2	20110	20311	23840987	23841186	2e-48	206
	Query_1	chromosome7	87.16	316	15	6	3532	3857	23847120	23847435	2e-93	355
	Query_1	chromosome7	79.41	156	20	9	86604	86772	23953603	23953758	2e-18	106
	Query_1	chromosome7	100	33	0	0	106571	106603	26550745	26550777	4e-05	62.1
	Query_1	chromosome7	76.32	194	22	23	50095	50275	27303073	27303266	1e-10	80.5
	Query_1	chromosome7	96.79	156	5	0	70596	70751	27768555	27768710	4e-65	261
	Query_1	chromosome7	94.25	87	5	0	865	951	28097371	28097457	8e-27	134
	Query_1	chromosome7	74.73	498	54	12	9849	10119	28293075	28293572	1e-19	110
	Query_1	chromosome7	92.26	167	12	1	66522	66689	28622467	28622633	6e-58	237
	Query_1	chromosome7	89.06	64	6	1	47393	47455	28876404	28876467	4e-10	78.7
308	Query_1	chromosome7	100	84	0	0	61238	61288	30519040	30519123	1e-05	63.9
308	Query_1	chromosome7	100	57	0	0	92381	92437	30519208	30519264	2e-18	106
308	Query_1	chromosome7	98.46	65	1	0	5537	5601	30519506	30519570	3e-21	115
	Query_1	chromosome7	74.87	179	28	18	50092	50267	30710502	30710680	8e-07	67.6
	Query_1	chromosome7	87.27	54	5	2	113289	113342	30793879	30793932	4e-05	62.1
	Query_1	chromosome7	85.26	156	22	1	123667	123821	31062392	31062547	1e-34	159
309	Query_1	chromosome7	95.24	41	1	1	9927	9968	33013622	33013662	3e-06	65.8
309	Query_1	chromosome7	91.89	74	5	1	31369	31441	33013663	33013736	2e-17	102
	Query_1	chromosome7	85.01	467	47	15	31801	32281	33496333	33496799	1e-128	472
310	Query_1	chromosome7	86.52	139	17	2	102036	102176	34748291	34748429	6e-33	154
310	Query_1	chromosome7	95.45	154	7	0	8925	9078	34748430	34748583	1e-60	246
	Query_1	chromosome7	91.09	101	9	0	34215	34315	36126794	36126894	6e-28	137
	Query_1	chromosome7	90.49	342	23	4	854	1195	36697723	36698064	7e-122	449
311	Query_1	chromosome7	92.16	357	20	1	122332	122680	38754749	38755105	2e-136	497
311	Query_1	chromosome7	93.91	307	14	1	97176	97487	38757647	38757953	7e-127	466
312	Query_1	chromosome7	100	69	0	0	43596	43664	39269069	39269137	4e-25	128
312	Query_1	chromosome7	100	69	0	0	43608	43676	39269138	39269206	4e-25	128
313	Query_1	chromosome7	79.49	146	21	7	51898	52052	39342069	39342214	8e-17	100
313	Query_1	chromosome7	75	165	27	15	57609	57785	39342251	39342415	8e-07	67.6
314	Query_1	chromosome7	78.42	136	26	4	85916	86053	39520186	39520321	6e-13	87.9
314	Query_1	chromosome7	85.57	90	7	3	86089	86185	39521450	39521539	4e-15	95.3
[truncated: 1,157 more rows]
